# Supplementary material for: PCirc: random forest-based plant circRNA identification software
Source: BMC Bioinformatics. 2021 Jan 6;22:10. doi: 10.1186/s12859-020-03944-1 (PMC7789375; doi:10.1186/s12859-020-03944-1)
Supplement: Supplementary file 2 — Additional file 2. File 1: The evaluation scores of the model building process. [file 12859_2020_3944_MOESM2_ESM.csv]

	acc_mean	pre_mean	rec_mean	f1_mean	mcc_mean
fold 0	0.987625	0.985159	0.990250	0.987660	0.975338
fold 1	0.986500	0.983636	0.989500	0.986547	0.973041
fold 2	0.986500	0.983649	0.989500	0.986548	0.973052
fold 3	0.987250	0.984606	0.990000	0.987287	0.974532
fold 4	0.987375	0.983651	0.991250	0.987426	0.974799
fold 5	0.986750	0.984363	0.989250	0.986787	0.973539
fold 6	0.987250	0.984839	0.989750	0.987279	0.974532
fold 7	0.986750	0.984850	0.988750	0.986783	0.973535
fold 8	0.987375	0.984864	0.990000	0.987415	0.974784
fold 9	0.987125	0.984404	0.990000	0.987161	0.974332
