# Supplementary material for: PCirc: random forest-based plant circRNA identification software
Source: BMC Bioinformatics. 2021 Jan 6;22:10. doi: 10.1186/s12859-020-03944-1 (PMC7789375; doi:10.1186/s12859-020-03944-1)
Supplement: Supplementary file 3 — Additional file 3. File 2: The evaluation scores of the test data which include the other three types of non-coding RNA. [file 12859_2020_3944_MOESM3_ESM.csv]

acc	pre	rec	f1
0.893486	0.911898	0.976324	0.943012
