# Supplementary material for: PCirc: random forest-based plant circRNA identification software
Source: BMC Bioinformatics. 2021 Jan 6;22:10. doi: 10.1186/s12859-020-03944-1 (PMC7789375; doi:10.1186/s12859-020-03944-1)
Supplement: Supplementary file 4 — Additional file 4. File 3: The train set and test set used in the model construction process. [file 12859_2020_3944_MOESM4_ESM.zip]

Archive with 2 entries (2 files):
- model_test.csv
- model_train.csv
