# Supplementary material for: PCirc: random forest-based plant circRNA identification software
Source: BMC Bioinformatics. 2021 Jan 6;22:10. doi: 10.1186/s12859-020-03944-1 (PMC7789375; doi:10.1186/s12859-020-03944-1)
Supplement: Supplementary file 4 — Additional file 4. File 3: The train set and test set used in the model construction process. [file 12859_2020_3944_MOESM4_ESM.zip › model_train.csv]

label	A	C	G	T	AA	AC	AG	AT	CA	CC	CG	CT	GA	GC	GG	GT	TA	TC	TG	TT	AAA	AAC	AAG	AAT	ACA	ACC	ACG	ACT	AGA	AGC	AGG	AGT	ATA	ATC	ATG	ATT	CAA	CAC	CAG	CAT	CCA	CCC	CCG	CCT	CGA	CGC	CGG	CGT	CTA
1	0.2803837953091685	0.18550106609808106	0.21748400852878466	0.3166311300639659	0.1023454157782516	0.08742004264392324	0.14712153518123666	0.2068230277185501	0.1257995735607676	0.06609808102345416	0.049040511727078885	0.11513859275053305	0.11087420042643924	0.08742004264392324	0.08955223880597014	0.14285714285714285	0.2046908315565032	0.11513859275053305	0.14498933901918976	0.13432835820895522	0.0255863539445629	0.03518123667377398	0.031982942430703626	0.08315565031982942	0.057569296375266525	0.019189765458422176	0.015991471215351813	0.03518123667377398	0.054371002132196165	0.04797441364605544	0.04477611940298507	0.07356076759061833	0.09594882729211088	0.04477611940298507	0.06716417910447761	0.08635394456289977	0.0511727078891258	0.0255863539445629	0.04797441364605544	0.060767590618336885	0.04797441364605544	0.022388059701492536	0.019189765458422176	0.031982942430703626	0.009594882729211088	0.022388059701492536	0.009594882729211088	0.031982942430703626	0.0511727078891258
1	0.16455696202531644	0.3080168776371308	0.18987341772151894	0.3375527426160337	0.02531645569620253	0.10970464135021098	0.05907172995780593	0.1350210970464135	0.1350210970464135	0.20253164556962025	0.05907172995780593	0.1940928270042194	0.1181434599156118	0.05063291139240506	0.08438818565400844	0.09282700421940927	0.05063291139240506	0.2278481012658228	0.14345991561181434	0.1518987341772152	0.0	0.0	0.012658227848101266	0.02531645569620253	0.02531645569620253	0.0759493670886076	0.0379746835443038	0.02531645569620253	0.012658227848101266	0.0379746835443038	0.012658227848101266	0.02531645569620253	0.012658227848101266	0.06329113924050632	0.08860759493670886	0.0379746835443038	0.012658227848101266	0.0759493670886076	0.05063291139240506	0.06329113924050632	0.08860759493670886	0.1139240506329114	0.0379746835443038	0.1139240506329114	0.02531645569620253	0.0379746835443038	0.012658227848101266	0.012658227848101266	0.0
1	0.3587786259541985	0.16793893129770993	0.15267175572519084	0.32061068702290074	0.1984732824427481	0.12213740458015268	0.07633587786259542	0.2900763358778626	0.13740458015267176	0.0916030534351145	0.03053435114503817	0.12213740458015268	0.15267175572519084	0.04580152671755725	0.03053435114503817	0.07633587786259542	0.1984732824427481	0.12213740458015268	0.16793893129770993	0.13740458015267176	0.04580152671755725	0.06870229007633588	0.022900763358778626	0.18320610687022895	0.0916030534351145	0.022900763358778626	0.04580152671755725	0.022900763358778626	0.022900763358778626	0.0	0.022900763358778626	0.06870229007633588	0.0916030534351145	0.11450381679389313	0.06870229007633588	0.16030534351145034	0.06870229007633588	0.022900763358778626	0.022900763358778626	0.0916030534351145	0.04580152671755725	0.11450381679389313	0.0	0.04580152671755725	0.022900763358778626	0.022900763358778626	0.0	0.0	0.04580152671755725
1	0.2	0.21875	0.24375	0.3375	0.0625	0.0375	0.125	0.15	0.05	0.0875	0.1	0.1625	0.1	0.0875	0.1625	0.1875	0.1625	0.1875	0.15	0.175	0.0375	0.0	0.075	0.0	0.0	0.0	0.01875	0.0375	0.0375	0.0	0.05625	0.09375	0.05625	0.0375	0.0375	0.09375	0.01875	0.01875	0.0	0.0375	0.0375	0.05625	0.0375	0.0375	0.0375	0.0375	0.01875	0.05625	0.0375
1	0.2732558139534884	0.21511627906976746	0.2180232558139535	0.2936046511627907	0.14534883720930233	0.11046511627906977	0.13372093023255813	0.11627906976744184	0.13953488372093026	0.11046511627906977	0.04651162790697674	0.13372093023255813	0.11627906976744184	0.08139534883720931	0.09883720930232558	0.12790697674418605	0.10465116279069768	0.12790697674418605	0.14534883720930233	0.14534883720930233	0.061046511627906974	0.06976744186046513	0.0872093023255814	0.0436046511627907	0.06976744186046513	0.05232558139534884	0.017441860465116282	0.02616279069767442	0.06976744186046513	0.05232558139534884	0.05232558139534884	0.02616279069767442	0.02616279069767442	0.05232558139534884	0.02616279069767442	0.06976744186046513	0.05232558139534884	0.017441860465116282	0.061046511627906974	0.07848837209302326	0.05232558139534884	0.06976744186046513	0.017441860465116282	0.07848837209302326	0.017441860465116282	0.017441860465116282	0.017441860465116282	0.017441860465116282	0.017441860465116282
1	0.3238434163701068	0.2473309608540925	0.16548042704626334	0.2633451957295373	0.1601423487544484	0.15658362989323846	0.10320284697508897	0.16370106761565836	0.199288256227758	0.10320284697508897	0.046263345195729534	0.13167259786476868	0.10676156583629894	0.099644128113879	0.046263345195729534	0.06761565836298933	0.11743772241992882	0.1209964412811388	0.12455516014234876	0.13523131672597866	0.09074733096085408	0.06405693950177936	0.037366548042704624	0.11209964412811388	0.0800711743772242	0.06405693950177936	0.02669039145907473	0.05871886120996441	0.05338078291814947	0.05338078291814947	0.01601423487544484	0.02669039145907473	0.05871886120996441	0.04804270462633452	0.05338078291814947	0.07473309608540925	0.09074733096085408	0.0800711743772242	0.05871886120996441	0.05871886120996441	0.101423487544484	0.06405693950177936	0.010676156583629894	0.03202846975088968	0.02669039145907473	0.005338078291814947	0.02669039145907473	0.010676156583629894	0.021352313167259787
1	0.2823250296559905	0.199288256227758	0.202846975088968	0.3155397390272835	0.12336892052194545	0.09489916963226573	0.1257413997627521	0.1826809015421115	0.13523131672597866	0.07591933570581258	0.033214709371293	0.1423487544483986	0.1376037959667853	0.07591933570581258	0.09252669039145907	0.09489916963226573	0.13048635824436536	0.13997627520759193	0.1494661921708185	0.15895610913404504	0.05338078291814947	0.03914590747330962	0.06405693950177936	0.06405693950177936	0.03558718861209965	0.03202846975088968	0.010676156583629894	0.0604982206405694	0.06761565836298933	0.046263345195729534	0.0498220640569395	0.03558718861209965	0.05693950177935943	0.04270462633451957	0.0711743772241993	0.09252669039145907	0.05338078291814947	0.0498220640569395	0.02491103202846975	0.07473309608540925	0.05338078291814947	0.017793594306049824	0.017793594306049824	0.03914590747330962	0.014234875444839857	0.0035587188612099642	0.014234875444839857	0.017793594306049824	0.03558718861209965
1	0.2556818181818182	0.2571022727272727	0.17755681818181818	0.3096590909090909	0.11363636363636365	0.11079545454545454	0.07954545454545454	0.17329545454545456	0.12215909090909093	0.13920454545454544	0.08522727272727272	0.13920454545454544	0.10227272727272728	0.10227272727272728	0.05397727272727273	0.09090909090909093	0.13920454545454544	0.13352272727272727	0.13068181818181818	0.14488636363636365	0.046875	0.046875	0.029829545454545456	0.08522727272727272	0.03409090909090909	0.05965909090909091	0.03409090909090909	0.03409090909090909	0.03835227272727273	0.017045454545454544	0.029829545454545456	0.029829545454545456	0.046875	0.05539772727272727	0.046875	0.10653409090909093	0.05539772727272727	0.03835227272727273	0.03409090909090909	0.05539772727272727	0.06392045454545454	0.13636363636363635	0.046875	0.05113636363636364	0.029829545454545456	0.04261363636363636	0.02556818181818182	0.029829545454545456	0.06392045454545454
1	0.2862362971985384	0.19123020706455546	0.16930572472594396	0.35322777101096225	0.12423873325213156	0.09500609013398296	0.09744214372716199	0.2192448233861145	0.1364190012180268	0.07064555420219244	0.0292326431181486	0.1315468940316687	0.1071863580998782	0.0730816077953715	0.05602923264311815	0.10962241169305724	0.16808769792935446	0.12911084043848964	0.16321559074299635	0.18270401948842874	0.05115712545676005	0.0584652862362972	0.03654080389768575	0.06942752740560293	0.04750304506699148	0.04019488428745432	0.010962241169305723	0.04019488428745432	0.032886723507917166	0.04019488428745432	0.0292326431181486	0.04019488428745432	0.09135200974421437	0.04750304506699148	0.0584652862362972	0.12423873325213156	0.032886723507917166	0.03654080389768575	0.0292326431181486	0.10596833130328867	0.025578562728380026	0.02192448233861145	0.0073081607795371486	0.06211936662606578	0.010962241169305723	0.0146163215590743	0.003654080389768575	0.0146163215590743	0.03654080389768575
1	0.26358695652173914	0.19361413043478265	0.22146739130434784	0.32133152173913043	0.1154891304347826	0.08559782608695653	0.12364130434782608	0.1644021739130435	0.12635869565217392	0.06385869565217392	0.04755434782608696	0.1331521739130435	0.1154891304347826	0.1032608695652174	0.08831521739130435	0.12907608695652173	0.13179347826086954	0.11820652173913045	0.1766304347826087	0.1644021739130435	0.05502717391304348	0.03260869565217391	0.05502717391304348	0.07133152173913042	0.04076086956521738	0.04076086956521738	0.008152173913043478	0.03872282608695652	0.036684782608695655	0.04076086956521738	0.04483695652173913	0.06317934782608696	0.05706521739130435	0.02853260869565217	0.07133152173913042	0.08152173913043477	0.06725543478260869	0.030570652173913044	0.04076086956521738	0.050951086956521736	0.042798913043478264	0.02445652173913044	0.018342391304347828	0.03260869565217391	0.020380434782608696	0.03872282608695652	0.018342391304347828	0.018342391304347828	0.04891304347826087
1	0.3610223642172524	0.2036741214057508	0.1757188498402556	0.2595846645367412	0.1757188498402556	0.14696485623003194	0.14696485623003194	0.19169329073482427	0.20766773162939292	0.06549520766773162	0.02715654952076677	0.09584664536741214	0.12300319488817893	0.07667731629392971	0.05271565495207668	0.08945686900958466	0.15495207667731628	0.10702875399361024	0.11501597444089455	0.1182108626198083	0.09584664536741214	0.0742811501597444	0.07667731629392971	0.08626198083067092	0.10063897763578276	0.04313099041533546	0.007188498402555909	0.057507987220447275	0.0670926517571885	0.050319488817891375	0.04552715654952077	0.05990415335463259	0.0742811501597444	0.05271565495207668	0.09345047923322684	0.06469648562300319	0.10543130990415336	0.050319488817891375	0.05271565495207668	0.09584664536741214	0.057507987220447275	0.016773162939297124	0.014376996805111819	0.02396166134185304	0.02156549520766773	0.007188498402555909	0.004792332268370607	0.007188498402555909	0.04792332268370607
1	0.26435045317220546	0.20090634441087613	0.20241691842900306	0.3323262839879154	0.1148036253776435	0.09365558912386708	0.09969788519637462	0.1933534743202417	0.16314199395770393	0.08761329305135952	0.039274924471299086	0.10876132930513596	0.09063444108761327	0.10574018126888217	0.06948640483383686	0.12386706948640484	0.13293051359516614	0.11178247734138973	0.18126888217522652	0.18731117824773413	0.04078549848942598	0.03625377643504532	0.06797583081570997	0.05438066465256797	0.03625377643504532	0.05438066465256797	0.013595166163141994	0.03625377643504532	0.02265861027190332	0.02265861027190332	0.04531722054380664	0.058912386706948636	0.05438066465256797	0.05438066465256797	0.07250755287009064	0.1042296072507553	0.0634441087613293	0.058912386706948636	0.04078549848942598	0.08157099697885196	0.07250755287009064	0.004531722054380665	0.01812688821752266	0.03625377643504532	0.00906344410876133	0.027190332326283987	0.00906344410876133	0.013595166163141994	0.04531722054380664
1	0.27450980392156865	0.2042483660130719	0.19934640522875816	0.3218954248366013	0.12418300653594773	0.0718954248366013	0.12418300653594773	0.19607843137254904	0.13398692810457516	0.0915032679738562	0.0392156862745098	0.13398692810457516	0.1437908496732026	0.0915032679738562	0.05882352941176471	0.0915032679738562	0.11437908496732024	0.1437908496732026	0.16339869281045752	0.16013071895424835	0.06862745098039216	0.029411764705882363	0.05882352941176471	0.08823529411764706	0.0196078431372549	0.029411764705882363	0.00980392156862745	0.04901960784313725	0.07352941176470587	0.05392156862745098	0.029411764705882363	0.04411764705882353	0.03431372549019608	0.11274509803921567	0.0392156862745098	0.10784313725490197	0.05392156862745098	0.029411764705882363	0.0392156862745098	0.0784313725490196	0.0784313725490196	0.014705882352941175	0.014705882352941175	0.04411764705882353	0.00980392156862745	0.00980392156862745	0.014705882352941175	0.024509803921568627	0.04411764705882353
1	0.30409356725146197	0.21052631578947367	0.2865497076023392	0.1988304093567252	0.15204678362573099	0.0935672514619883	0.2690058479532164	0.05847953216374269	0.15204678362573099	0.08187134502923976	0.023391812865497075	0.16374269005847952	0.21052631578947367	0.11695906432748535	0.11695906432748535	0.08187134502923976	0.05847953216374269	0.1286549707602339	0.11695906432748535	0.17543859649122806	0.03508771929824561	0.08771929824561403	0.10526315789473684	0.0	0.07017543859649122	0.03508771929824561	0.0	0.03508771929824561	0.14035087719298245	0.10526315789473684	0.08771929824561403	0.07017543859649122	0.0	0.017543859649122806	0.017543859649122806	0.05263157894736842	0.05263157894736842	0.017543859649122806	0.12280701754385966	0.03508771929824561	0.05263157894736842	0.0	0.017543859649122806	0.05263157894736842	0.0	0.0	0.03508771929824561	0.0	0.0
1	0.3290076335877863	0.1984732824427481	0.16946564885496182	0.30305343511450383	0.16946564885496182	0.11603053435114505	0.1083969465648855	0.2015267175572519	0.17557251908396945	0.07633587786259542	0.01984732824427481	0.11908396946564885	0.09923664122137403	0.06412213740458016	0.0549618320610687	0.1099236641221374	0.15114503816793892	0.13435114503816795	0.1450381679389313	0.13129770992366413	0.08473282442748091	0.0732824427480916	0.03893129770992367	0.10534351145038168	0.0549618320610687	0.04809160305343512	0.01603053435114504	0.05267175572519084	0.04351145038167939	0.029770992366412213	0.03435114503816794	0.05267175572519084	0.0732824427480916	0.08244274809160305	0.06870229007633588	0.07557251908396946	0.0732824427480916	0.0366412213740458	0.0549618320610687	0.09618320610687024	0.05725190839694656	0.02748091603053435	0.004580152671755725	0.04580152671755725	0.00916030534351145	0.0022900763358778627	0.006870229007633589	0.011450381679389313	0.03206106870229008
1	0.2083333333333333	0.3333333333333333	0.2916666666666667	0.16666666666666666	0.041666666666666664	0.2083333333333333	0.125	0.041666666666666664	0.16666666666666666	0.08333333333333333	0.2083333333333333	0.2083333333333333	0.16666666666666666	0.25	0.125	0.041666666666666664	0.041666666666666664	0.125	0.125	0.3333333333333333	0.0	0.0	0.0	0.0625	0.0625	0.0	0.1875	0.0625	0.0625	0.0625	0.0625	0.0	0.0	0.0625	0.0	0.0	0.0625	0.0625	0.0625	0.0	0.0625	0.0	0.0	0.0625	0.125	0.0625	0.0625	0.0625	0.0
1	0.14173228346456693	0.3622047244094488	0.3307086614173229	0.16535433070866146	0.031496062992125984	0.11811023622047245	0.10236220472440943	0.031496062992125984	0.1732283464566929	0.14173228346456693	0.2677165354330709	0.13385826771653545	0.07086614173228346	0.28346456692913385	0.1811023622047244	0.11811023622047245	0.007874015748031496	0.1732283464566929	0.10236220472440943	0.047244094488188976	0.0	0.011811023622047244	0.03543307086614173	0.0	0.03543307086614173	0.03543307086614173	0.05905511811023623	0.047244094488188976	0.023622047244094488	0.05905511811023623	0.03543307086614173	0.03543307086614173	0.0	0.023622047244094488	0.023622047244094488	0.0	0.0	0.14173228346456693	0.09448818897637797	0.011811023622047244	0.07086614173228346	0.011811023622047244	0.08267716535433071	0.05905511811023623	0.03543307086614173	0.2598425196850393	0.16535433070866146	0.09448818897637797	0.0
1	0.3703703703703704	0.1574074074074074	0.17592592592592593	0.2962962962962963	0.2777777777777778	0.1111111111111111	0.12962962962962962	0.14814814814814814	0.16666666666666666	0.018518518518518517	0.0	0.12962962962962962	0.12962962962962962	0.0925925925925926	0.037037037037037035	0.0925925925925926	0.0925925925925926	0.0925925925925926	0.1851851851851852	0.16666666666666666	0.2777777777777778	0.1388888888888889	0.05555555555555555	0.1388888888888889	0.08333333333333333	0.027777777777777776	0.0	0.05555555555555555	0.1111111111111111	0.05555555555555555	0.0	0.027777777777777776	0.0	0.027777777777777776	0.1388888888888889	0.05555555555555555	0.1111111111111111	0.0	0.1111111111111111	0.027777777777777776	0.0	0.0	0.0	0.027777777777777776	0.0	0.0	0.0	0.0	0.027777777777777776
1	0.35524475524475524	0.17622377622377622	0.16643356643356644	0.3020979020979021	0.18181818181818185	0.0979020979020979	0.13986013986013987	0.2293706293706293	0.17902097902097902	0.04195804195804196	0.030769230769230767	0.0979020979020979	0.11468531468531468	0.08671328671328671	0.04475524475524476	0.08391608391608392	0.17342657342657342	0.12307692307692307	0.11468531468531468	0.17342657342657342	0.08811188811188811	0.05034965034965035	0.06713286713286712	0.11328671328671328	0.07972027972027973	0.025174825174825177	0.004195804195804196	0.033566433566433566	0.054545454545454536	0.05034965034965035	0.05034965034965035	0.054545454545454536	0.1048951048951049	0.0965034965034965	0.06293706293706294	0.08811188811188811	0.08811188811188811	0.02937062937062937	0.054545454545454536	0.0965034965034965	0.04195804195804196	0.004195804195804196	0.004195804195804196	0.016783216783216783	0.02097902097902098	0.012587412587412588	0.004195804195804196	0.008391608391608392	0.04615384615384616
1	0.28233151183970856	0.1812386156648452	0.2103825136612022	0.3260473588342441	0.1347905282331512	0.10746812386156647	0.1092896174863388	0.16393442622950818	0.12386156648451732	0.07285974499089254	0.023679417122040074	0.13114754098360654	0.1111111111111111	0.07832422586520947	0.08378870673952643	0.11475409836065575	0.14571948998178508	0.09289617486338796	0.17122040072859745	0.18397085610200364	0.07103825136612021	0.03551912568306012	0.06284153005464481	0.06557377049180327	0.04918032786885247	0.04098360655737705	0.00546448087431694	0.060109289617486336	0.01912568306010929	0.04371584699453552	0.04371584699453552	0.05737704918032788	0.05191256830601093	0.032786885245901634	0.07103825136612021	0.08469945355191258	0.06557377049180327	0.03825136612021858	0.04371584699453552	0.03825136612021858	0.04371584699453552	0.016393442622950817	0.01366120218579235	0.04371584699453552	0.00546448087431694	0.01092896174863388	0.008196721311475409	0.01092896174863388	0.05191256830601093
1	0.1262135922330097	0.3106796116504854	0.21359223300970875	0.3495145631067961	0.03883495145631068	0.07766990291262135	0.05825242718446603	0.07766990291262135	0.03883495145631068	0.11650485436893206	0.07766990291262135	0.3300970873786408	0.05825242718446603	0.1553398058252427	0.17475728155339804	0.11650485436893206	0.11650485436893206	0.21359223300970875	0.1941747572815534	0.13592233009708735	0.0	0.05825242718446603	0.0	0.0	0.0	0.029126213592233014	0.029126213592233014	0.05825242718446603	0.0	0.029126213592233014	0.029126213592233014	0.029126213592233014	0.0	0.08737864077669902	0.029126213592233014	0.0	0.029126213592233014	0.0	0.0	0.029126213592233014	0.0	0.05825242718446603	0.0	0.11650485436893206	0.0	0.4077669902912621	0.05825242718446603	0.029126213592233014	0.14563106796116504
1	0.1588235294117647	0.2529411764705882	0.21176470588235294	0.3764705882352941	0.047058823529411764	0.05882352941176471	0.05882352941176471	0.1411764705882353	0.047058823529411764	0.09411764705882353	0.047058823529411764	0.2823529411764706	0.10588235294117647	0.12941176470588234	0.1176470588235294	0.1176470588235294	0.10588235294117647	0.18823529411764706	0.2470588235294117	0.16470588235294115	0.017647058823529408	0.035294117647058816	0.0	0.017647058823529408	0.017647058823529408	0.017647058823529408	0.0	0.052941176470588235	0.017647058823529408	0.017647058823529408	0.017647058823529408	0.035294117647058816	0.017647058823529408	0.10588235294117647	0.08823529411764706	0.0	0.017647058823529408	0.017647058823529408	0.0	0.035294117647058816	0.017647058823529408	0.035294117647058816	0.0	0.08823529411764706	0.0	0.2470588235294117	0.017647058823529408	0.035294117647058816	0.10588235294117647
1	0.3684210526315789	0.12030075187969926	0.21052631578947367	0.3007518796992481	0.15037593984962405	0.13533834586466165	0.16541353383458646	0.2556390977443609	0.12030075187969926	0.045112781954887216	0.030075187969924814	0.045112781954887216	0.15037593984962405	0.015037593984962403	0.07518796992481203	0.16541353383458646	0.2857142857142857	0.045112781954887216	0.13533834586466165	0.2255639097744361	0.045112781954887216	0.06766917293233082	0.06766917293233082	0.06766917293233082	0.045112781954887216	0.06766917293233082	0.045112781954887216	0.045112781954887216	0.045112781954887216	0.0	0.09022556390977443	0.11278195488721805	0.13533834586466165	0.022556390977443608	0.09022556390977443	0.09022556390977443	0.045112781954887216	0.06766917293233082	0.0	0.06766917293233082	0.06766917293233082	0.0	0.0	0.0	0.0	0.0	0.0	0.045112781954887216	0.045112781954887216
1	0.2734375	0.1796875	0.265625	0.28125	0.109375	0.109375	0.171875	0.15625	0.125	0.0625	0.0	0.15625	0.234375	0.046875	0.171875	0.125	0.078125	0.125	0.234375	0.09375	0.0	0.0234375	0.1171875	0.0234375	0.0703125	0.046875	0.0	0.046875	0.1171875	0.0234375	0.0234375	0.0703125	0.0	0.0703125	0.1171875	0.046875	0.046875	0.0703125	0.0234375	0.046875	0.0	0.0234375	0.0	0.09375	0.0	0.0	0.0	0.0	0.046875
1	0.3482142857142857	0.14285714285714285	0.16964285714285715	0.3392857142857143	0.19642857142857145	0.08928571428571429	0.14285714285714285	0.21428571428571427	0.16071428571428573	0.017857142857142856	0.017857142857142856	0.08928571428571429	0.16071428571428573	0.05357142857142857	0.10714285714285714	0.08928571428571429	0.125	0.125	0.14285714285714285	0.19642857142857145	0.08035714285714286	0.05357142857142857	0.08035714285714286	0.13392857142857142	0.08035714285714286	0.0	0.026785714285714284	0.026785714285714284	0.13392857142857142	0.0	0.0	0.05357142857142857	0.026785714285714284	0.05357142857142857	0.10714285714285714	0.13392857142857142	0.10714285714285714	0.026785714285714284	0.05357142857142857	0.05357142857142857	0.026785714285714284	0.0	0.0	0.0	0.0	0.0	0.0	0.026785714285714284	0.026785714285714284
1	0.2251655629139073	0.16556291390728478	0.1456953642384106	0.4635761589403973	0.09271523178807947	0.026490066225165563	0.07947019867549669	0.2384105960264901	0.09271523178807947	0.052980132450331126	0.01324503311258278	0.15894039735099338	0.052980132450331126	0.07947019867549669	0.10596026490066224	0.10596026490066224	0.1986754966887417	0.15894039735099338	0.1456953642384106	0.3178807947019868	0.019867549668874173	0.0	0.05960264900662252	0.07947019867549669	0.019867549668874173	0.0	0.019867549668874173	0.0	0.019867549668874173	0.039735099337748346	0.019867549668874173	0.039735099337748346	0.05960264900662252	0.039735099337748346	0.05960264900662252	0.1986754966887417	0.07947019867549669	0.0	0.019867549668874173	0.039735099337748346	0.019867549668874173	0.019867549668874173	0.0	0.05960264900662252	0.0	0.0	0.0	0.019867549668874173	0.09933774834437084
1	0.2779960707269155	0.19646365422396853	0.21021611001964635	0.3153241650294695	0.12573673870333987	0.0825147347740668	0.12180746561886052	0.18467583497053044	0.15324165029469547	0.07072691552062868	0.021611001964636545	0.13555992141453832	0.13555992141453832	0.07858546168958742	0.07662082514734772	0.1237721021611002	0.10019646365422397	0.14931237721021612	0.1944990176817289	0.14734774066797646	0.05599214145383104	0.0618860510805501	0.05304518664047151	0.05599214145383104	0.07072691552062868	0.023575638506876228	0.0	0.026522593320235755	0.05893909626719057	0.026522593320235755	0.0412573673870334	0.05304518664047151	0.04420432220039293	0.0618860510805501	0.08546168958742632	0.07956777996070727	0.07367387033398821	0.0206286836935167	0.07072691552062868	0.06483300589390963	0.05304518664047151	0.01768172888015717	0.005893909626719057	0.04420432220039293	0.014734774066797643	0.0412573673870334	0.005893909626719057	0.008840864440078585	0.029469548133595286
1	0.1728395061728395	0.1728395061728395	0.2469135802469136	0.4074074074074074	0.061728395061728385	0.037037037037037035	0.12345679012345676	0.09876543209876544	0.061728395061728385	0.04938271604938271	0.08641975308641975	0.14814814814814814	0.13580246913580246	0.07407407407407407	0.14814814814814814	0.1728395061728395	0.061728395061728385	0.1851851851851852	0.1728395061728395	0.2716049382716049	0.037037037037037035	0.0	0.018518518518518517	0.05555555555555555	0.0	0.018518518518518517	0.037037037037037035	0.0	0.05555555555555555	0.05555555555555555	0.05555555555555555	0.018518518518518517	0.018518518518518517	0.018518518518518517	0.018518518518518517	0.0925925925925926	0.018518518518518517	0.018518518518518517	0.05555555555555555	0.0	0.037037037037037035	0.0	0.0	0.037037037037037035	0.05555555555555555	0.0	0.018518518518518517	0.05555555555555555	0.0
1	0.3217391304347826	0.2	0.13043478260869565	0.3478260869565217	0.17391304347826084	0.1217391304347826	0.06956521739130435	0.2434782608695653	0.1565217391304348	0.06956521739130435	0.034782608695652174	0.10434782608695653	0.10434782608695653	0.052173913043478265	0.1217391304347826	0.06956521739130435	0.17391304347826084	0.1217391304347826	0.1217391304347826	0.19130434782608696	0.052173913043478265	0.0782608695652174	0.0	0.13043478260869565	0.0782608695652174	0.02608695652173913	0.02608695652173913	0.052173913043478265	0.0	0.02608695652173913	0.052173913043478265	0.02608695652173913	0.0782608695652174	0.10434782608695653	0.0	0.1565217391304348	0.052173913043478265	0.052173913043478265	0.02608695652173913	0.0782608695652174	0.0	0.052173913043478265	0.0	0.052173913043478265	0.02608695652173913	0.0	0.0	0.02608695652173913	0.02608695652173913
1	0.31	0.16	0.215	0.315	0.13	0.135	0.15	0.16	0.19	0.025	0.02	0.085	0.115	0.055	0.1	0.155	0.14	0.105	0.155	0.17	0.105	0.03	0.075	0.075	0.1125	0.015	0.015	0.0375	0.0525	0.03	0.06	0.0825	0.09	0.0525	0.06	0.0825	0.06	0.0525	0.0975	0.06	0.015	0.0	0.0	0.0225	0.0075	0.0075	0.015	0.0	0.0375
1	0.2851063829787234	0.18085106382978725	0.20212765957446807	0.3319148936170213	0.1148936170212766	0.11063829787234042	0.13191489361702127	0.1914893617021277	0.13617021276595745	0.04680851063829787	0.03404255319148936	0.13617021276595745	0.1276595744680851	0.09361702127659574	0.059574468085106386	0.11063829787234042	0.1702127659574468	0.10212765957446808	0.16595744680851066	0.2	0.031914893617021274	0.05106382978723404	0.05106382978723404	0.06382978723404255	0.0574468085106383	0.01276595744680851	0.01276595744680851	0.07659574468085106	0.07659574468085106	0.03829787234042553	0.031914893617021274	0.03829787234042553	0.10212765957446808	0.01914893617021277	0.07021276595744681	0.08297872340425531	0.04468085106382979	0.04468085106382979	0.0574468085106383	0.05106382978723404	0.03829787234042553	0.01276595744680851	0.006382978723404255	0.02553191489361702	0.006382978723404255	0.006382978723404255	0.02553191489361702	0.01276595744680851	0.0574468085106383
1	0.27611940298507465	0.20895522388059695	0.17164179104477612	0.34328358208955223	0.1791044776119403	0.1044776119402985	0.1044776119402985	0.13432835820895522	0.1791044776119403	0.04477611940298507	0.01492537313432836	0.1791044776119403	0.07462686567164177	0.13432835820895522	0.02985074626865672	0.1044776119402985	0.08955223880597014	0.13432835820895522	0.19402985074626866	0.31343283582089554	0.04477611940298507	0.022388059701492536	0.08955223880597014	0.13432835820895522	0.022388059701492536	0.022388059701492536	0.0	0.11194029850746268	0.04477611940298507	0.04477611940298507	0.022388059701492536	0.04477611940298507	0.022388059701492536	0.06716417910447761	0.022388059701492536	0.08955223880597014	0.13432835820895522	0.08955223880597014	0.022388059701492536	0.022388059701492536	0.04477611940298507	0.0	0.0	0.022388059701492536	0.0	0.0	0.0	0.022388059701492536	0.022388059701492536
1	0.30297723292469353	0.1961471103327496	0.21891418563922946	0.2819614711033275	0.14010507880910686	0.1295971978984238	0.11208406304728546	0.18563922942206654	0.15061295971978986	0.06304728546409807	0.03852889667250438	0.1330998248686515	0.11558669001751315	0.10507880910683012	0.10507880910683012	0.1190893169877408	0.16112084063047286	0.08756567425569177	0.18914185639229425	0.09457092819614712	0.04728546409807356	0.057793345008756575	0.06304728546409807	0.06304728546409807	0.04728546409807356	0.04728546409807356	0.03152364273204904	0.06304728546409807	0.036777583187390536	0.036777583187390536	0.04203152364273205	0.05253940455341506	0.06830122591943957	0.04728546409807356	0.09457092819614712	0.06304728546409807	0.04728546409807356	0.04203152364273205	0.04728546409807356	0.0840630472854641	0.036777583187390536	0.010507880910683012	0.005253940455341506	0.05253940455341506	0.01576182136602452	0.01576182136602452	0.01576182136602452	0.010507880910683012	0.05253940455341506
1	0.2261146496815287	0.2834394904458599	0.2898089171974522	0.20063694267515925	0.06687898089171974	0.12420382165605096	0.14968152866242038	0.10509554140127388	0.2229299363057325	0.1178343949044586	0.08917197452229299	0.09872611464968152	0.12738853503184713	0.1592356687898089	0.1592356687898089	0.08598726114649681	0.028662420382165606	0.12738853503184713	0.1337579617834395	0.10191082802547773	0.009554140127388536	0.03343949044585987	0.042993630573248405	0.01910828025477707	0.08598726114649681	0.03343949044585987	0.03343949044585987	0.03343949044585987	0.042993630573248405	0.07165605095541401	0.08121019108280254	0.028662420382165606	0.02388535031847134	0.03343949044585987	0.04777070063694268	0.05254777070063695	0.05732484076433121	0.10031847133757962	0.07643312101910828	0.08121019108280254	0.08121019108280254	0.05732484076433121	0.042993630573248405	0.03821656050955414	0.01910828025477707	0.042993630573248405	0.042993630573248405	0.028662420382165606	0.009554140127388536
1	0.3097913322632424	0.1979668271803104	0.20064205457463885	0.2915997859818085	0.149812734082397	0.10058855002675228	0.12627073301230604	0.18940609951845908	0.16051364365971107	0.0749063670411985	0.03531300160513644	0.11556982343499198	0.12092027822364901	0.09523809523809523	0.07704654895666131	0.08774745853397539	0.1348314606741573	0.11556982343499198	0.14232209737827714	0.14125200642054575	0.0738362760834671	0.052969502407704656	0.06741573033707865	0.08186195826645265	0.06260032102728733	0.04012841091492777	0.012841091492776886	0.027287319422150885	0.05136436597110754	0.052969502407704656	0.04173354735152488	0.04173354735152488	0.06099518459069021	0.07223113964686999	0.05457463884430177	0.08667736757624397	0.0754414125200642	0.04012841091492777	0.04173354735152488	0.08025682182985554	0.05457463884430177	0.02568218298555377	0.012841091492776886	0.038523274478330656	0.014446227929373997	0.011235955056179777	0.009630818619582664	0.016051364365971106	0.05136436597110754
1	0.20461538461538464	0.18307692307692308	0.3876923076923077	0.2246153846153846	0.06461538461538463	0.07692307692307693	0.16615384615384615	0.08923076923076922	0.1046153846153846	0.07384615384615385	0.061538461538461535	0.1046153846153846	0.16307692307692306	0.14461538461538462	0.2769230769230769	0.15384615384615385	0.06461538461538463	0.04923076923076923	0.23384615384615384	0.07692307692307693	0.018461538461538463	0.02769230769230769	0.05538461538461538	0.013846153846153848	0.018461538461538463	0.03230769230769232	0.018461538461538463	0.04615384615384616	0.03230769230769232	0.04153846153846154	0.14307692307692307	0.02769230769230769	0.05076923076923077	0.013846153846153848	0.03230769230769232	0.03230769230769232	0.0	0.02769230769230769	0.06	0.06923076923076922	0.05076923076923077	0.03230769230769232	0.02769230769230769	0.03230769230769232	0.018461538461538463	0.018461538461538463	0.04153846153846154	0.013846153846153848	0.009230769230769232
1	0.16981132075471694	0.2452830188679245	0.4465408805031447	0.13836477987421386	0.050314465408805034	0.050314465408805034	0.18867924528301888	0.050314465408805034	0.1509433962264151	0.11320754716981132	0.16352201257861634	0.025157232704402517	0.12578616352201258	0.2138364779874214	0.3522012578616352	0.18867924528301888	0.012578616352201259	0.07547169811320754	0.1761006289308176	0.012578616352201259	0.0	0.018867924528301886	0.05660377358490566	0.0	0.03773584905660377	0.018867924528301886	0.0	0.018867924528301886	0.03773584905660377	0.03773584905660377	0.1320754716981132	0.05660377358490566	0.0	0.018867924528301886	0.05660377358490566	0.0	0.0	0.03773584905660377	0.1320754716981132	0.05660377358490566	0.09433962264150944	0.05660377358490566	0.05660377358490566	0.018867924528301886	0.0	0.3207547169811321	0.1320754716981132	0.03773584905660377	0.0
1	0.2665615141955836	0.21766561514195584	0.20347003154574134	0.31230283911671924	0.11356466876971608	0.13249211356466878	0.11987381703470032	0.15141955835962145	0.14826498422712933	0.06624605678233439	0.07255520504731862	0.14511041009463724	0.0946372239747634	0.12933753943217666	0.050473186119873815	0.12933753943217666	0.1608832807570978	0.10410094637223977	0.1608832807570978	0.15141955835962145	0.0473186119873817	0.06624605678233439	0.02365930599369085	0.08517350157728706	0.04258675078864353	0.033123028391167195	0.014195583596214513	0.10883280757097792	0.028391167192429026	0.07570977917981073	0.014195583596214513	0.0804416403785489	0.03785488958990536	0.04258675078864353	0.061514195583596214	0.0804416403785489	0.061514195583596214	0.033123028391167195	0.061514195583596214	0.06624605678233439	0.05205047318611988	0.00473186119873817	0.028391167192429026	0.01892744479495268	0.028391167192429026	0.033123028391167195	0.02365930599369085	0.02365930599369085	0.061514195583596214
1	0.3670520231213873	0.1878612716763005	0.17341040462427745	0.27167630057803466	0.18497109826589594	0.1329479768786127	0.15028901734104047	0.19653179190751446	0.2023121387283237	0.05780346820809248	0.03468208092485549	0.08670520231213873	0.1213872832369942	0.08092485549132948	0.03468208092485549	0.09826589595375723	0.15606936416184972	0.10982658959537572	0.11560693641618495	0.12716763005780346	0.0953757225433526	0.06936416184971098	0.06069364161849713	0.11271676300578035	0.0953757225433526	0.02601156069364162	0.03468208092485549	0.04335260115606936	0.10404624277456648	0.04335260115606936	0.02601156069364162	0.05202312138728324	0.06069364161849713	0.06936416184971098	0.06936416184971098	0.0953757225433526	0.0953757225433526	0.04335260115606936	0.07803468208092486	0.08670520231213873	0.03468208092485549	0.06069364161849713	0.0	0.03468208092485549	0.008670520231213872	0.017341040462427744	0.017341040462427744	0.008670520231213872	0.06069364161849713
1	0.2882882882882883	0.14414414414414414	0.2612612612612613	0.3063063063063063	0.12612612612612611	0.09009009009009007	0.12612612612612611	0.1981981981981982	0.12612612612612611	0.01801801801801801	0.01801801801801801	0.12612612612612611	0.18018018018018012	0.09009009009009007	0.21621621621621626	0.12612612612612611	0.10810810810810813	0.09009009009009007	0.25225225225225223	0.14414414414414414	0.054054054054054064	0.027027027027027032	0.054054054054054064	0.10810810810810813	0.054054054054054064	0.0	0.027027027027027032	0.054054054054054064	0.027027027027027032	0.027027027027027032	0.08108108108108109	0.054054054054054064	0.0	0.08108108108108109	0.10810810810810813	0.10810810810810813	0.027027027027027032	0.027027027027027032	0.054054054054054064	0.08108108108108109	0.0	0.0	0.0	0.027027027027027032	0.0	0.0	0.027027027027027032	0.0	0.027027027027027032
1	0.24804177545691905	0.2950391644908616	0.2845953002610966	0.17232375979112272	0.08877284595300261	0.10966057441253264	0.17232375979112272	0.11488250652741515	0.19843342036553524	0.1566579634464752	0.13577023498694518	0.0783289817232376	0.1566579634464752	0.18798955613577026	0.11488250652741515	0.09399477806788513	0.04177545691906005	0.11488250652741515	0.13054830287206268	0.0835509138381201	0.015665796344647518	0.031331592689295036	0.07049608355091384	0.023498694516971282	0.031331592689295036	0.04699738903394257	0.04699738903394257	0.031331592689295036	0.06266318537859007	0.0783289817232376	0.07049608355091384	0.04699738903394257	0.007832898172323759	0.06266318537859007	0.0783289817232376	0.023498694516971282	0.06266318537859007	0.031331592689295036	0.10966057441253264	0.09399477806788513	0.1174934725848564	0.031331592689295036	0.06266318537859007	0.0391644908616188	0.04699738903394257	0.06266318537859007	0.05483028720626632	0.023498694516971282	0.007832898172323759
1	0.16521739130434782	0.4173913043478261	0.1565217391304348	0.2608695652173913	0.052173913043478265	0.06956521739130435	0.08695652173913042	0.1217391304347826	0.20869565217391306	0.2956521739130435	0.10434782608695653	0.2260869565217392	0.034782608695652174	0.17391304347826084	0.052173913043478265	0.052173913043478265	0.034782608695652174	0.2956521739130435	0.06956521739130435	0.1217391304347826	0.0	0.02608695652173913	0.0	0.052173913043478265	0.02608695652173913	0.0782608695652174	0.0	0.0	0.02608695652173913	0.0782608695652174	0.02608695652173913	0.0	0.0	0.13043478260869565	0.02608695652173913	0.02608695652173913	0.02608695652173913	0.052173913043478265	0.10434782608695653	0.13043478260869565	0.1565217391304348	0.20869565217391306	0.052173913043478265	0.1565217391304348	0.0	0.0782608695652174	0.02608695652173913	0.052173913043478265	0.02608695652173913
1	0.4201312910284464	0.13347921225382933	0.15317286652078774	0.29321663019693656	0.2450765864332604	0.12691466083150985	0.14442013129102846	0.20568927789934355	0.1225382932166302	0.01312910284463895	0.0175054704595186	0.1137855579868709	0.1400437636761488	0.06564551422319474	0.0262582056892779	0.0700218818380744	0.21444201312910285	0.0612691466083151	0.1137855579868709	0.175054704595186	0.14442013129102846	0.08533916849015317	0.0787746170678337	0.13129102844638948	0.09190371991247263	0.019693654266958426	0.01312910284463895	0.06564551422319474	0.09846827133479212	0.04595185995623632	0.0262582056892779	0.03938730853391685	0.1050328227571116	0.03282275711159737	0.08533916849015317	0.07221006564551423	0.07221006564551423	0.006564551422319475	0.03938730853391685	0.06564551422319474	0.0	0.0	0.006564551422319475	0.01312910284463895	0.019693654266958426	0.0	0.006564551422319475	0.0	0.04595185995623632
1	0.2216624685138539	0.4130982367758185	0.1964735516372796	0.16876574307304787	0.11083123425692697	0.1309823677581864	0.05037783375314862	0.1309823677581864	0.1964735516372796	0.2518891687657431	0.20151133501259447	0.09571788413098237	0.10075566750629723	0.1712846347607053	0.0654911838790932	0.05037783375314862	0.015113350125944584	0.1914357682619648	0.07052896725440806	0.05037783375314862	0.030226700251889168	0.06801007556675064	0.007556675062972292	0.08312342569269521	0.030226700251889168	0.060453400503778336	0.0906801007556675	0.015113350125944584	0.007556675062972292	0.04534005037783375	0.022670025188916875	0.0	0.0	0.13602015113350127	0.022670025188916875	0.037783375314861464	0.10579345088161207	0.08312342569269521	0.022670025188916875	0.08312342569269521	0.12090680100755667	0.15869017632241816	0.11335012594458438	0.07556675062972293	0.10579345088161207	0.12090680100755667	0.022670025188916875	0.04534005037783375	0.0
1	0.3482456140350877	0.20614035087719296	0.1956140350877193	0.25	0.18947368421052632	0.11929824561403507	0.14385964912280702	0.1736842105263158	0.17192982456140352	0.08771929824561403	0.03859649122807018	0.10701754385964912	0.13859649122807016	0.09824561403508772	0.06315789473684211	0.08070175438596491	0.1263157894736842	0.1	0.13508771929824562	0.10350877192982456	0.11052631578947368	0.06842105263157895	0.08947368421052633	0.0868421052631579	0.05263157894736842	0.04473684210526317	0.018421052631578942	0.05789473684210526	0.06842105263157895	0.05263157894736842	0.05	0.03947368421052632	0.07631578947368421	0.05789473684210526	0.07368421052631577	0.06578947368421052	0.0868421052631579	0.03947368421052632	0.060526315789473685	0.06842105263157895	0.07631578947368421	0.010526315789473684	0.013157894736842105	0.036842105263157884	0.018421052631578942	0.013157894736842105	0.013157894736842105	0.013157894736842105	0.042105263157894736
1	0.1705989110707804	0.20326678765880216	0.29219600725952816	0.3339382940108893	0.03629764065335754	0.029038112522686024	0.14156079854809436	0.12704174228675136	0.05081669691470055	0.07622504537205081	0.14519056261343016	0.10526315789473684	0.15970961887477314	0.14519056261343016	0.1306715063520871	0.13430127041742287	0.08711433756805807	0.12704174228675136	0.15245009074410162	0.1996370235934664	0.010889292196007259	0.0054446460980036296	0.021778584392014518	0.02722323049001815	0.0054446460980036296	0.021778584392014518	0.0054446460980036296	0.010889292196007259	0.06533575317604355	0.0544464609800363	0.0544464609800363	0.021778584392014518	0.010889292196007259	0.05989110707803993	0.032667876588021776	0.08711433756805807	0.010889292196007259	0.016333938294010888	0.043557168784029036	0.0054446460980036296	0.021778584392014518	0.038112522686025406	0.043557168784029036	0.043557168784029036	0.038112522686025406	0.14156079854809436	0.0544464609800363	0.043557168784029036	0.010889292196007259
1	0.4030226700251889	0.15239294710327456	0.17002518891687654	0.27455919395465994	0.21662468513853905	0.11335012594458438	0.16876574307304787	0.2141057934508816	0.15113350125944586	0.0327455919395466	0.015113350125944584	0.10579345088161207	0.12342569269521413	0.08564231738035265	0.04534005037783375	0.08312342569269521	0.2216624685138539	0.07304785894206549	0.10831234256926953	0.10327455919395466	0.1397984886649874	0.07178841309823678	0.052896725440806036	0.12468513853904285	0.09445843828715364	0.011335012594458438	0.007556675062972292	0.05667506297229219	0.06423173803526447	0.08312342569269521	0.0491183879093199	0.052896725440806036	0.15113350125944586	0.0415617128463476	0.06423173803526447	0.06423173803526447	0.08690176322418136	0.007556675062972292	0.06423173803526447	0.06801007556675064	0.015113350125944584	0.0	0.007556675062972292	0.026448362720403015	0.015113350125944584	0.0	0.0	0.007556675062972292	0.06801007556675064
1	0.33516483516483514	0.21428571428571427	0.2252747252747253	0.2252747252747253	0.1868131868131868	0.12087912087912088	0.1978021978021978	0.08791208791208792	0.16483516483516486	0.10989010989010987	0.0	0.15384615384615385	0.1868131868131868	0.0989010989010989	0.054945054945054944	0.08791208791208792	0.054945054945054944	0.0989010989010989	0.17582417582417584	0.08791208791208792	0.1153846153846154	0.08241758241758243	0.1153846153846154	0.06593406593406594	0.04945054945054945	0.016483516483516484	0.0	0.0989010989010989	0.13186813186813187	0.0989010989010989	0.0	0.03296703296703297	0.03296703296703297	0.04945054945054945	0.016483516483516484	0.03296703296703297	0.0989010989010989	0.04945054945054945	0.04945054945054945	0.04945054945054945	0.08241758241758243	0.13186813186813187	0.0	0.04945054945054945	0.0	0.0	0.0	0.0	0.016483516483516484
1	0.476923076923077	0.2769230769230769	0.12307692307692307	0.12307692307692307	0.3076923076923077	0.2	0.13846153846153847	0.09230769230769233	0.2307692307692308	0.2	0.061538461538461535	0.061538461538461535	0.07692307692307693	0.1076923076923077	0.030769230769230767	0.015384615384615384	0.12307692307692307	0.04615384615384616	0.0	0.061538461538461535	0.25384615384615383	0.1153846153846154	0.09230769230769233	0.04615384615384616	0.09230769230769233	0.13846153846153847	0.04615384615384616	0.02307692307692308	0.06923076923076922	0.09230769230769233	0.02307692307692308	0.02307692307692308	0.06923076923076922	0.04615384615384616	0.0	0.02307692307692308	0.06923076923076922	0.1153846153846154	0.06923076923076922	0.09230769230769233	0.1153846153846154	0.18461538461538465	0.02307692307692308	0.06923076923076922	0.02307692307692308	0.04615384615384616	0.02307692307692308	0.0	0.04615384615384616
1	0.2857142857142857	0.17169069462647446	0.22346002621231972	0.31913499344692003	0.1349934469200524	0.09174311926605504	0.12450851900393185	0.1847968545216252	0.11926605504587155	0.05373525557011796	0.031454783748361734	0.13237221494102228	0.145478374836173	0.0799475753604194	0.09043250327653997	0.11795543905635647	0.1363040629095675	0.11140235910878113	0.1874180865006553	0.14678899082568808	0.0491480996068152	0.039318479685452164	0.057011795543905626	0.08453473132372215	0.027522935779816515	0.035386631716906945	0.011795543905635648	0.06094364351245085	0.06487549148099607	0.029488859764089118	0.04325032765399738	0.0491480996068152	0.05504587155963303	0.05307994757536042	0.08650065530799476	0.07863695937090433	0.058977719528178235	0.025557011795543903	0.047182175622542594	0.047182175622542594	0.039318479685452164	0.007863695937090432	0.007863695937090432	0.031454783748361734	0.02162516382699869	0.031454783748361734	0.007863695937090432	0.011795543905635648	0.03735255570117955
1	0.3157894736842105	0.2222222222222222	0.1871345029239766	0.27485380116959063	0.15204678362573099	0.10526315789473684	0.15204678362573099	0.1871345029239766	0.16374269005847952	0.0935672514619883	0.03508771929824561	0.1286549707602339	0.11695906432748535	0.10526315789473684	0.11695906432748535	0.08187134502923976	0.16374269005847952	0.11695906432748535	0.11695906432748535	0.11695906432748535	0.05263157894736842	0.03508771929824561	0.08771929824561403	0.07017543859649122	0.05263157894736842	0.03508771929824561	0.0	0.07017543859649122	0.07017543859649122	0.05263157894736842	0.05263157894736842	0.05263157894736842	0.08771929824561403	0.08771929824561403	0.05263157894736842	0.03508771929824561	0.07017543859649122	0.05263157894736842	0.05263157894736842	0.07017543859649122	0.05263157894736842	0.03508771929824561	0.03508771929824561	0.05263157894736842	0.03508771929824561	0.017543859649122806	0.0	0.0	0.05263157894736842
1	0.3409638554216867	0.19397590361445785	0.18795180722891566	0.27710843373493976	0.1855421686746988	0.13734939759036144	0.13012048192771086	0.1566265060240964	0.17590361445783131	0.06265060240963856	0.024096385542168683	0.1108433734939759	0.1180722891566265	0.06265060240963856	0.06987951807228916	0.10843373493975904	0.13012048192771086	0.1108433734939759	0.13493975903614458	0.13253012048192772	0.08674698795180723	0.09759036144578312	0.05783132530120483	0.07228915662650602	0.09397590361445783	0.02530120481927711	0.02530120481927711	0.05421686746987952	0.05060240963855422	0.02530120481927711	0.028915662650602414	0.09036144578313253	0.06144578313253012	0.03614457831325301	0.07590361445783132	0.05421686746987952	0.08313253012048193	0.03614457831325301	0.09397590361445783	0.05060240963855422	0.04337349397590362	0.05060240963855422	0.003614457831325301	0.032530120481927716	0.010843373493975905	0.003614457831325301	0.010843373493975905	0.010843373493975905	0.032530120481927716
1	0.3090909090909091	0.15454545454545454	0.3090909090909091	0.2272727272727273	0.12727272727272726	0.12727272727272726	0.14545454545454545	0.16363636363636366	0.10909090909090907	0.01818181818181818	0.054545454545454536	0.12727272727272726	0.2545454545454545	0.09090909090909093	0.2363636363636364	0.09090909090909093	0.07272727272727272	0.07272727272727272	0.2363636363636364	0.07272727272727272	0.054545454545454536	0.054545454545454536	0.054545454545454536	0.054545454545454536	0.08181818181818183	0.0	0.054545454545454536	0.054545454545454536	0.08181818181818183	0.027272727272727268	0.08181818181818183	0.027272727272727268	0.0	0.08181818181818183	0.13636363636363635	0.027272727272727268	0.027272727272727268	0.054545454545454536	0.054545454545454536	0.027272727272727268	0.027272727272727268	0.0	0.0	0.0	0.054545454545454536	0.3818181818181817	0.0	0.0	0.054545454545454536
1	0.3843537414965986	0.1870748299319728	0.18027210884353745	0.24829931972789115	0.217687074829932	0.1360544217687075	0.1564625850340136	0.20408163265306128	0.19727891156462585	0.040816326530612235	0.034013605442176874	0.08163265306122447	0.1292517006802721	0.08163265306122447	0.05442176870748298	0.08843537414965986	0.17006802721088435	0.09523809523809523	0.10884353741496597	0.14965986394557826	0.08163265306122447	0.08163265306122447	0.08163265306122447	0.14285714285714285	0.1020408163265306	0.030612244897959183	0.010204081632653059	0.051020408163265314	0.08163265306122447	0.07142857142857142	0.020408163265306117	0.061224489795918366	0.14285714285714285	0.061224489795918366	0.07142857142857142	0.09183673469387756	0.09183673469387756	0.051020408163265314	0.07142857142857142	0.08163265306122447	0.051020408163265314	0.030612244897959183	0.0	0.0	0.030612244897959183	0.010204081632653059	0.0	0.010204081632653059	0.051020408163265314
1	0.2818181818181818	0.21818181818181812	0.3090909090909091	0.19090909090909086	0.12727272727272726	0.10909090909090907	0.10909090909090907	0.18181818181818185	0.03636363636363636	0.07272727272727272	0.3090909090909091	0.0	0.2727272727272727	0.10909090909090907	0.18181818181818185	0.12727272727272726	0.09090909090909093	0.12727272727272726	0.09090909090909093	0.054545454545454536	0.054545454545454536	0.054545454545454536	0.054545454545454536	0.08181818181818183	0.027272727272727268	0.0	0.13636363636363635	0.0	0.19090909090909086	0.027272727272727268	0.027272727272727268	0.027272727272727268	0.054545454545454536	0.054545454545454536	0.08181818181818183	0.08181818181818183	0.027272727272727268	0.0	0.0	0.027272727272727268	0.0	0.027272727272727268	0.10909090909090907	0.0	0.16363636363636366	0.13636363636363635	0.054545454545454536	0.10909090909090907	0.0
1	0.3406113537117904	0.19868995633187767	0.18995633187772928	0.27074235807860264	0.18340611353711792	0.11790393013100435	0.13100436681222707	0.17903930131004367	0.21397379912663755	0.0960698689956332	0.017467248908296942	0.07860262008733625	0.11790393013100435	0.08733624454148471	0.052401746724890834	0.1091703056768559	0.0960698689956332	0.10480349344978164	0.16593886462882096	0.13100436681222707	0.0982532751091703	0.07860262008733625	0.0851528384279476	0.09170305676855896	0.07205240174672489	0.07860262008733625	0.006550218340611353	0.013100436681222708	0.058951965065502175	0.04585152838427948	0.03275109170305677	0.052401746724890834	0.06550218340611354	0.052401746724890834	0.07205240174672489	0.07205240174672489	0.15065502183406113	0.039301310043668124	0.06550218340611354	0.06550218340611354	0.07205240174672489	0.039301310043668124	0.006550218340611353	0.052401746724890834	0.013100436681222708	0.0	0.0	0.013100436681222708	0.013100436681222708
1	0.3137254901960784	0.2431372549019608	0.1830065359477124	0.2601307189542484	0.16209150326797386	0.12026143790849672	0.13594771241830064	0.1542483660130719	0.18562091503267966	0.11241830065359476	0.026143790849673203	0.1437908496732026	0.10196078431372547	0.0915032679738562	0.06797385620915032	0.09673202614379084	0.12287581699346405	0.1437908496732026	0.12810457516339868	0.11241830065359476	0.08235294117647059	0.05882352941176471	0.08627450980392158	0.06666666666666668	0.07450980392156863	0.0392156862745098	0.011764705882352941	0.043137254901960784	0.06274509803921569	0.0392156862745098	0.05882352941176471	0.035294117647058816	0.054901960784313725	0.06666666666666668	0.05098039215686274	0.05882352941176471	0.09411764705882353	0.07058823529411765	0.0392156862745098	0.07058823529411765	0.07058823529411765	0.05882352941176471	0.007843137254901959	0.07450980392156863	0.007843137254901959	0.015686274509803918	0.0039215686274509795	0.011764705882352941	0.023529411764705882
1	0.33035714285714285	0.19642857142857145	0.125	0.3482142857142857	0.17857142857142858	0.05357142857142857	0.08928571428571429	0.26785714285714285	0.23214285714285715	0.07142857142857142	0.0	0.05357142857142857	0.05357142857142857	0.05357142857142857	0.03571428571428571	0.10714285714285714	0.125	0.17857142857142858	0.125	0.21428571428571427	0.2410714285714285	0.026785714285714284	0.08035714285714286	0.13392857142857142	0.08035714285714286	0.0	0.0	0.0	0.05357142857142857	0.0	0.026785714285714284	0.05357142857142857	0.1875	0.10714285714285714	0.05357142857142857	0.21428571428571427	0.10714285714285714	0.026785714285714284	0.05357142857142857	0.16071428571428573	0.08035714285714286	0.05357142857142857	0.0	0.026785714285714284	0.0	0.0	0.0	0.0	0.0
1	0.21021021021021025	0.16666666666666666	0.2267267267267267	0.3963963963963964	0.06006006006006006	0.06906906906906908	0.0960960960960961	0.17417417417417416	0.08408408408408409	0.04804804804804805	0.05105105105105105	0.14114114114114115	0.1021021021021021	0.08108108108108109	0.08408408408408409	0.1891891891891892	0.15315315315315314	0.12612612612612611	0.2252252252252253	0.2192192192192192	0.03153153153153153	0.013513513513513514	0.013513513513513514	0.058558558558558564	0.040540540540540536	0.01801801801801801	0.027027027027027032	0.01801801801801801	0.03153153153153153	0.013513513513513514	0.022522522522522518	0.07657657657657657	0.04954954954954955	0.054054054054054064	0.0990990990990991	0.058558558558558564	0.013513513513513514	0.01801801801801801	0.022522522522522518	0.06756756756756757	0.01801801801801801	0.013513513513513514	0.009009009009009007	0.036036036036036036	0.013513513513513514	0.01801801801801801	0.01801801801801801	0.027027027027027032	0.036036036036036036
1	0.2455089820359281	0.17964071856287425	0.2335329341317365	0.3413173652694611	0.12275449101796408	0.04790419161676647	0.12275449101796408	0.15868263473053892	0.09880239520958084	0.05389221556886229	0.026946107784431145	0.17365269461077845	0.11976047904191615	0.10479041916167664	0.11377245508982035	0.1377245508982036	0.11077844311377244	0.1467065868263473	0.2125748502994012	0.15269461077844312	0.05838323353293413	0.02245508982035928	0.07634730538922156	0.08083832335329341	0.017964071856287425	0.008982035928143712	0.004491017964071856	0.04041916167664671	0.0718562874251497	0.03592814371257485	0.04041916167664671	0.04940119760479042	0.03592814371257485	0.06287425149700597	0.04940119760479042	0.08532934131736528	0.03592814371257485	0.013473053892215573	0.04041916167664671	0.05838323353293413	0.03592814371257485	0.008982035928143712	0.004491017964071856	0.03592814371257485	0.017964071856287425	0.004491017964071856	0.008982035928143712	0.008982035928143712	0.04041916167664671
1	0.3258345428156749	0.16473149492017414	0.1937590711175617	0.31567489114658925	0.15529753265602322	0.08853410740203194	0.13062409288824384	0.2104499274310595	0.11901306240928886	0.06240928882438316	0.03483309143686502	0.10449927431059508	0.12917271407837447	0.0899854862119013	0.05805515239477504	0.10159651669085633	0.181422351233672	0.07982583454281568	0.15529753265602322	0.16110304789550073	0.102322206095791	0.03918722786647315	0.06748911465892599	0.09796806966618288	0.05224963715529753	0.03265602322206096	0.015239477503628448	0.03483309143686502	0.07184325108853411	0.045718432510885344	0.02830188679245283	0.043541364296081284	0.08272859216255443	0.03918722786647315	0.07184325108853411	0.10014513788098693	0.06095791001451379	0.045718432510885344	0.03701015965166909	0.05224963715529753	0.03701015965166909	0.013062409288824385	0.019593613933236567	0.03701015965166909	0.013062409288824385	0.002177068214804064	0.015239477503628448	0.021770682148040642	0.041364296081277216
1	0.1346153846153846	0.3333333333333333	0.3974358974358974	0.1346153846153846	0.038461538461538464	0.1153846153846154	0.10256410256410256	0.0	0.1153846153846154	0.1282051282051282	0.3205128205128205	0.07692307692307693	0.05128205128205128	0.3333333333333333	0.20512820512820512	0.15384615384615385	0.05128205128205128	0.0641025641025641	0.1153846153846154	0.038461538461538464	0.1153846153846154	0.038461538461538464	0.038461538461538464	0.0	0.038461538461538464	0.019230769230769232	0.07692307692307693	0.038461538461538464	0.09615384615384616	0.038461538461538464	0.038461538461538464	0.0576923076923077	0.0	0.0	0.0	0.0	0.038461538461538464	0.09615384615384616	0.038461538461538464	0.0	0.019230769230769232	0.038461538461538464	0.1346153846153846	0.038461538461538464	0.0	0.15384615384615385	0.21153846153846154	0.07692307692307693	0.0
1	0.2795275590551181	0.1732283464566929	0.2480314960629921	0.2992125984251969	0.14173228346456693	0.07086614173228346	0.15748031496062992	0.11811023622047245	0.14173228346456693	0.07086614173228346	0.03937007874015748	0.08661417322834647	0.13385826771653545	0.09448818897637797	0.09448818897637797	0.16535433070866146	0.07086614173228346	0.10236220472440943	0.1968503937007874	0.14960629921259844	0.15354330708661418	0.011811023622047244	0.09448818897637797	0.047244094488188976	0.03543307086614173	0.047244094488188976	0.0	0.023622047244094488	0.05905511811023623	0.05905511811023623	0.047244094488188976	0.05905511811023623	0.011811023622047244	0.023622047244094488	0.08267716535433071	0.05905511811023623	0.047244094488188976	0.023622047244094488	0.08267716535433071	0.05905511811023623	0.03543307086614173	0.011811023622047244	0.03543307086614173	0.03543307086614173	0.023622047244094488	0.011811023622047244	0.011811023622047244	0.011811023622047244	0.023622047244094488
1	0.11403508771929825	0.2280701754385965	0.4649122807017544	0.19298245614035087	0.017543859649122806	0.08771929824561403	0.08771929824561403	0.03508771929824561	0.0	0.12280701754385966	0.2631578947368421	0.10526315789473684	0.21052631578947367	0.15789473684210525	0.3333333333333333	0.17543859649122806	0.0	0.12280701754385966	0.19298245614035087	0.07017543859649122	0.0	0.02631578947368421	0.0	0.0	0.0	0.0	0.07894736842105263	0.05263157894736842	0.02631578947368421	0.0	0.10526315789473684	0.0	0.0	0.0	0.05263157894736842	0.0	0.0	0.0	0.0	0.0	0.0	0.15789473684210525	0.07894736842105263	0.05263157894736842	0.10526315789473684	0.07894736842105263	0.21052631578947367	0.0	0.0
1	0.375	0.16477272727272727	0.17329545454545456	0.2869318181818182	0.17613636363636365	0.14204545454545456	0.13636363636363635	0.2272727272727273	0.17045454545454544	0.045454545454545456	0.028409090909090905	0.07954545454545454	0.16477272727272727	0.045454545454545456	0.06818181818181818	0.0625	0.17045454545454544	0.09090909090909093	0.10795454545454546	0.19318181818181812	0.09375	0.08522727272727272	0.05965909090909091	0.06818181818181818	0.11079545454545454	0.017045454545454544	0.017045454545454544	0.05965909090909091	0.07670454545454546	0.02556818181818182	0.03409090909090909	0.06818181818181818	0.1278409090909091	0.02556818181818182	0.09375	0.09375	0.04261363636363636	0.04261363636363636	0.05965909090909091	0.11079545454545454	0.04261363636363636	0.008522727272727272	0.0	0.02556818181818182	0.04261363636363636	0.0	0.0	0.0	0.02556818181818182
1	0.3789731051344744	0.11735941320293394	0.10757946210268947	0.3960880195599022	0.22493887530562348	0.08801955990220049	0.06845965770171149	0.2787286063569682	0.08801955990220049	0.019559902200488997	0.0097799511002445	0.11735941320293394	0.07823960880195599	0.02444987775061125	0.014669926650366746	0.09779951100244502	0.2689486552567237	0.10268948655256724	0.12224938875305626	0.2493887530562348	0.13202933985330073	0.07334963325183375	0.06601466992665038	0.1393643031784841	0.022004889975550126	0.007334963325183373	0.0	0.10268948655256724	0.022004889975550126	0.007334963325183373	0.007334963325183373	0.06601466992665038	0.13202933985330073	0.07334963325183375	0.06601466992665038	0.17603911980440098	0.07334963325183375	0.0	0.007334963325183373	0.05134474327628362	0.014669926650366746	0.0	0.0	0.014669926650366746	0.0	0.007334963325183373	0.007334963325183373	0.0	0.04400977995110025
1	0.3121951219512195	0.2048780487804878	0.17560975609756094	0.3073170731707317	0.16585365853658535	0.13658536585365855	0.08780487804878047	0.17560975609756094	0.14634146341463414	0.05853658536585366	0.03902439024390244	0.18536585365853656	0.0975609756097561	0.08780487804878047	0.05853658536585366	0.1073170731707317	0.15609756097560976	0.14634146341463414	0.16585365853658535	0.12682926829268293	0.07317073170731707	0.08780487804878047	0.05853658536585366	0.05853658536585366	0.05853658536585366	0.014634146341463415	0.043902439024390234	0.08780487804878047	0.043902439024390234	0.043902439024390234	0.02926829268292683	0.014634146341463415	0.07317073170731707	0.014634146341463415	0.1024390243902439	0.043902439024390234	0.043902439024390234	0.0	0.05853658536585366	0.11707317073170732	0.0	0.08780487804878047	0.0	0.05853658536585366	0.014634146341463415	0.0	0.014634146341463415	0.02926829268292683	0.043902439024390234
1	0.23423423423423426	0.1891891891891892	0.3783783783783784	0.1981981981981982	0.10810810810810813	0.07207207207207207	0.21621621621621626	0.07207207207207207	0.09009009009009007	0.054054054054054064	0.14414414414414414	0.09009009009009007	0.21621621621621626	0.16216216216216214	0.25225225225225223	0.21621621621621626	0.054054054054054064	0.09009009009009007	0.23423423423423426	0.01801801801801801	0.0	0.0	0.10810810810810813	0.054054054054054064	0.054054054054054064	0.0	0.027027027027027032	0.027027027027027032	0.10810810810810813	0.027027027027027032	0.13513513513513514	0.054054054054054064	0.0	0.054054054054054064	0.054054054054054064	0.0	0.027027027027027032	0.027027027027027032	0.054054054054054064	0.027027027027027032	0.0	0.0	0.027027027027027032	0.054054054054054064	0.0	0.027027027027027032	0.054054054054054064	0.13513513513513514	0.027027027027027032
1	0.2604166666666667	0.1875	0.2604166666666667	0.2916666666666667	0.125	0.08333333333333333	0.14583333333333334	0.14583333333333334	0.125	0.14583333333333334	0.041666666666666664	0.10416666666666667	0.14583333333333334	0.0625	0.125	0.14583333333333334	0.10416666666666667	0.125	0.16666666666666666	0.14583333333333334	0.03125	0.0625	0.0625	0.0625	0.0	0.0625	0.03125	0.03125	0.03125	0.03125	0.0625	0.09375	0.03125	0.0625	0.0625	0.0625	0.0625	0.03125	0.03125	0.0625	0.0625	0.1875	0.0	0.09375	0.0	0.0	0.03125	0.03125	0.0
1	0.1	0.4727272727272727	0.2363636363636364	0.19090909090909086	0.01818181818181818	0.09090909090909093	0.054545454545454536	0.03636363636363636	0.054545454545454536	0.2727272727272727	0.2909090909090909	0.21818181818181812	0.12727272727272726	0.2363636363636364	0.03636363636363636	0.07272727272727272	0.0	0.2363636363636364	0.09090909090909093	0.03636363636363636	0.13636363636363635	0.027272727272727268	0.027272727272727268	0.0	0.054545454545454536	0.08181818181818183	0.027272727272727268	0.027272727272727268	0.027272727272727268	0.027272727272727268	0.0	0.027272727272727268	0.0	0.054545454545454536	0.0	0.0	0.0	0.3	0.027272727272727268	0.0	0.054545454545454536	0.16363636363636366	0.10909090909090907	0.16363636363636366	0.10909090909090907	0.19090909090909086	0.054545454545454536	0.054545454545454536	0.0
1	0.2704918032786885	0.12295081967213115	0.2704918032786885	0.3360655737704918	0.13114754098360654	0.06557377049180327	0.11475409836065575	0.18032786885245905	0.06557377049180327	0.016393442622950817	0.09836065573770493	0.06557377049180327	0.14754098360655735	0.06557377049180327	0.21311475409836064	0.19672131147540986	0.14754098360655735	0.09836065573770493	0.19672131147540986	0.16393442622950818	0.07377049180327869	0.024590163934426236	0.024590163934426236	0.14754098360655735	0.0	0.0	0.024590163934426236	0.07377049180327869	0.07377049180327869	0.0	0.024590163934426236	0.04918032786885247	0.04918032786885247	0.0	0.12295081967213115	0.09836065573770493	0.04918032786885247	0.024590163934426236	0.024590163934426236	0.0	0.0	0.0	0.0	0.024590163934426236	0.0	0.024590163934426236	0.024590163934426236	0.09836065573770493	0.024590163934426236
1	0.17035775127768313	0.3798977853492334	0.3083475298126065	0.141396933560477	0.04770017035775128	0.15332197614991486	0.08517887563884156	0.04770017035775128	0.14310051107325386	0.2180579216354344	0.2759795570698467	0.0919931856899489	0.10221465076660988	0.2385008517887564	0.14310051107325386	0.0988074957410562	0.04088586030664395	0.1192504258943782	0.07836456558773425	0.04088586030664395	0.010221465076660987	0.04599659284497445	0.010221465076660987	0.015332197614991482	0.05110732538330494	0.0817717206132879	0.06132879045996593	0.030664395229982964	0.015332197614991482	0.06132879045996593	0.030664395229982964	0.020442930153321968	0.010221465076660987	0.02555366269165247	0.015332197614991482	0.015332197614991482	0.015332197614991482	0.10732538330494036	0.06643952299829642	0.02555366269165247	0.07155025553662693	0.0817717206132879	0.15332197614991486	0.06132879045996593	0.0817717206132879	0.15843270868824533	0.12265758091993186	0.05110732538330494	0.005110732538330494
1	0.4322033898305085	0.1440677966101695	0.2542372881355932	0.1694915254237288	0.2711864406779661	0.11864406779661014	0.2033898305084746	0.2033898305084746	0.15254237288135594	0.01694915254237288	0.03389830508474576	0.06779661016949153	0.2711864406779661	0.0847457627118644	0.11864406779661014	0.01694915254237288	0.1016949152542373	0.05084745762711865	0.13559322033898305	0.05084745762711865	0.2288135593220339	0.07627118644067797	0.1016949152542373	0.2033898305084746	0.1016949152542373	0.0	0.025423728813559324	0.025423728813559324	0.1271186440677966	0.05084745762711865	0.1016949152542373	0.0	0.2542372881355932	0.05084745762711865	0.07627118644067797	0.07627118644067797	0.1016949152542373	0.025423728813559324	0.07627118644067797	0.025423728813559324	0.025423728813559324	0.025423728813559324	0.0	0.0	0.025423728813559324	0.0	0.025423728813559324	0.0	0.025423728813559324
1	0.3194555644515613	0.20256204963971172	0.1945556445156125	0.2834267413931145	0.16653322658126501	0.11048839071257004	0.16012810248198558	0.16813450760608487	0.16493194555644514	0.07526020816653323	0.017614091273018415	0.1313050440352282	0.1377101681345076	0.0912730184147318	0.048038430744595684	0.10408326661329063	0.13610888710968774	0.11208967173738993	0.15532425940752606	0.14251401120896715	0.04563650920736589	0.07205764611689351	0.088871096877502	0.07205764611689351	0.06485188150520416	0.04563650920736589	0.002401921537229784	0.04563650920736589	0.07205764611689351	0.048038430744595684	0.03602882305844676	0.07205764611689351	0.0744595676541233	0.04563650920736589	0.07686148919135308	0.048038430744595684	0.09607686148919137	0.04083266613290633	0.0600480384307446	0.05044035228182546	0.0600480384307446	0.024019215372297842	0.004803843074459567	0.04323458767013611	0.009607686148919136	0.014411529223378704	0.002401921537229784	0.0	0.048038430744595684
1	0.3727272727272728	0.14545454545454545	0.2363636363636364	0.24545454545454545	0.16363636363636366	0.10909090909090907	0.2727272727272727	0.16363636363636366	0.12727272727272726	0.09090909090909093	0.01818181818181818	0.07272727272727272	0.3090909090909091	0.03636363636363636	0.03636363636363636	0.09090909090909093	0.10909090909090907	0.07272727272727272	0.14545454545454545	0.10909090909090907	0.054545454545454536	0.054545454545454536	0.10909090909090907	0.08181818181818183	0.08181818181818183	0.027272727272727268	0.0	0.027272727272727268	0.21818181818181812	0.027272727272727268	0.054545454545454536	0.08181818181818183	0.054545454545454536	0.08181818181818183	0.08181818181818183	0.027272727272727268	0.054545454545454536	0.027272727272727268	0.08181818181818183	0.027272727272727268	0.027272727272727268	0.19090909090909086	0.0	0.054545454545454536	0.027272727272727268	0.0	0.0	0.0	0.054545454545454536
1	0.3142857142857143	0.19047619047619047	0.2	0.29523809523809524	0.19047619047619047	0.057142857142857134	0.1523809523809524	0.19047619047619047	0.09523809523809523	0.11428571428571427	0.01904761904761905	0.19047619047619047	0.1523809523809524	0.13333333333333333	0.0380952380952381	0.0761904761904762	0.1523809523809524	0.11428571428571427	0.19047619047619047	0.11428571428571427	0.057142857142857134	0.08571428571428573	0.17142857142857146	0.028571428571428567	0.028571428571428567	0.0	0.0	0.057142857142857134	0.08571428571428573	0.057142857142857134	0.028571428571428567	0.057142857142857134	0.11428571428571427	0.028571428571428567	0.08571428571428573	0.057142857142857134	0.11428571428571427	0.0	0.0	0.028571428571428567	0.028571428571428567	0.17142857142857146	0.0	0.08571428571428573	0.0	0.028571428571428567	0.0	0.0	0.08571428571428573
1	0.3015873015873016	0.3253968253968254	0.24603174603174602	0.12698412698412698	0.20634920634920634	0.09523809523809523	0.2222222222222222	0.07936507936507936	0.15873015873015872	0.1746031746031746	0.07936507936507936	0.15873015873015872	0.20634920634920634	0.15873015873015872	0.1746031746031746	0.015873015873015872	0.031746031746031744	0.14285714285714285	0.07936507936507936	0.0	0.0	0.047619047619047616	0.2619047619047619	0.0	0.047619047619047616	0.047619047619047616	0.023809523809523808	0.023809523809523808	0.14285714285714285	0.09523809523809523	0.09523809523809523	0.0	0.0	0.023809523809523808	0.09523809523809523	0.0	0.14285714285714285	0.023809523809523808	0.047619047619047616	0.023809523809523808	0.07142857142857142	0.11904761904761905	0.047619047619047616	0.11904761904761905	0.023809523809523808	0.3333333333333333	0.047619047619047616	0.023809523809523808	0.047619047619047616
1	0.4083769633507853	0.16230366492146595	0.1806282722513089	0.2486910994764398	0.2408376963350785	0.14659685863874344	0.17277486910994766	0.14136125654450266	0.14136125654450266	0.03664921465968586	0.015706806282722512	0.1256544502617801	0.16230366492146595	0.06806282722513089	0.06806282722513089	0.07853403141361258	0.15706806282722513	0.06806282722513089	0.12041884816753927	0.12041884816753927	0.14921465968586387	0.08638743455497383	0.10209424083769633	0.1256544502617801	0.06282722513089005	0.02356020942408377	0.02356020942408377	0.10209424083769633	0.1099476439790576	0.03926701570680628	0.03926701570680628	0.06282722513089005	0.07068062827225131	0.02356020942408377	0.0549738219895288	0.0549738219895288	0.07068062827225131	0.031413612565445025	0.07068062827225131	0.031413612565445025	0.03926701570680628	0.007853403141361256	0.0	0.015706806282722512	0.015706806282722512	0.0	0.007853403141361256	0.0	0.04712041884816754
1	0.29914529914529914	0.2222222222222222	0.2393162393162393	0.2393162393162393	0.17094017094017094	0.10256410256410256	0.13675213675213674	0.15384615384615385	0.17094017094017094	0.08547008547008547	0.05128205128205128	0.11965811965811965	0.13675213675213674	0.11965811965811965	0.17094017094017094	0.11965811965811965	0.08547008547008547	0.11965811965811965	0.1880341880341881	0.06837606837606837	0.05128205128205128	0.05128205128205128	0.1282051282051282	0.07692307692307693	0.07692307692307693	0.02564102564102564	0.02564102564102564	0.02564102564102564	0.05128205128205128	0.02564102564102564	0.07692307692307693	0.05128205128205128	0.05128205128205128	0.05128205128205128	0.1282051282051282	0.0	0.1282051282051282	0.05128205128205128	0.02564102564102564	0.05128205128205128	0.10256410256410256	0.02564102564102564	0.0	0.02564102564102564	0.05128205128205128	0.35897435897435903	0.0	0.0	0.05128205128205128
1	0.27586206896551724	0.2155172413793104	0.1810344827586207	0.3275862068965517	0.10344827586206896	0.1206896551724138	0.10344827586206896	0.1896551724137931	0.13793103448275862	0.13793103448275862	0.05172413793103448	0.15517241379310345	0.13793103448275862	0.1206896551724138	0.05172413793103448	0.05172413793103448	0.13793103448275862	0.10344827586206896	0.15517241379310345	0.1896551724137931	0.05172413793103448	0.05172413793103448	0.05172413793103448	0.05172413793103448	0.02586206896551724	0.07758620689655173	0.0	0.07758620689655173	0.07758620689655173	0.05172413793103448	0.02586206896551724	0.0	0.02586206896551724	0.07758620689655173	0.10344827586206896	0.07758620689655173	0.10344827586206896	0.0	0.02586206896551724	0.07758620689655173	0.10344827586206896	0.12931034482758622	0.02586206896551724	0.02586206896551724	0.02586206896551724	0.3620689655172414	0.0	0.02586206896551724	0.07758620689655173
1	0.21739130434782608	0.15217391304347827	0.32608695652173914	0.3043478260869565	0.07246376811594203	0.08695652173913042	0.13043478260869565	0.13043478260869565	0.08695652173913042	0.05797101449275361	0.08695652173913042	0.07246376811594203	0.11594202898550725	0.10144927536231883	0.2463768115942029	0.21739130434782608	0.14492753623188406	0.05797101449275361	0.21739130434782608	0.15942028985507245	0.021739130434782608	0.021739130434782608	0.043478260869565216	0.043478260869565216	0.021739130434782608	0.06521739130434782	0.021739130434782608	0.021739130434782608	0.043478260869565216	0.0	0.13043478260869565	0.021739130434782608	0.06521739130434782	0.0	0.08695652173913042	0.043478260869565216	0.0	0.021739130434782608	0.06521739130434782	0.043478260869565216	0.043478260869565216	0.0	0.021739130434782608	0.021739130434782608	0.021739130434782608	0.021739130434782608	0.043478260869565216	0.043478260869565216	0.0
1	0.3106060606060606	0.17676767676767674	0.1936026936026936	0.31902356902356904	0.14983164983164984	0.1026936026936027	0.13636363636363635	0.1734006734006734	0.12962962962962962	0.060606060606060615	0.021885521885521887	0.13131313131313133	0.1447811447811448	0.07912457912457913	0.06902356902356903	0.09764309764309764	0.13804713804713806	0.101010101010101	0.1632996632996633	0.17845117845117844	0.08080808080808081	0.05555555555555555	0.0505050505050505	0.08333333333333333	0.060606060606060615	0.02525252525252525	0.015151515151515154	0.0505050505050505	0.06313131313131314	0.04040404040404042	0.04040404040404042	0.0505050505050505	0.05555555555555555	0.03282828282828283	0.07323232323232322	0.09343434343434344	0.06565656565656566	0.030303030303030307	0.045454545454545456	0.0505050505050505	0.03787878787878788	0.012626262626262626	0.005050505050505051	0.04040404040404042	0.002525252525252525	0.010101010101010102	0.007575757575757577	0.012626262626262626	0.045454545454545456
1	0.3055555555555556	0.18253968253968253	0.1880952380952381	0.3238095238095238	0.1380952380952381	0.09523809523809523	0.12222222222222222	0.2015873015873016	0.15555555555555556	0.05873015873015872	0.02063492063492064	0.12698412698412698	0.11746031746031745	0.08412698412698412	0.06349206349206349	0.10952380952380952	0.14603174603174604	0.1238095238095238	0.16825396825396827	0.16031746031746033	0.07380952380952381	0.0380952380952381	0.05476190476190476	0.09285714285714286	0.05476190476190476	0.04047619047619048	0.0047619047619047615	0.04047619047619048	0.05476190476190476	0.04047619047619048	0.023809523809523808	0.057142857142857134	0.07142857142857142	0.03333333333333333	0.09761904761904762	0.09285714285714286	0.05952380952380953	0.04047619047619048	0.06190476190476193	0.07142857142857142	0.047619047619047616	0.0047619047619047615	0.0071428571428571435	0.030952380952380964	0.0071428571428571435	0.0023809523809523807	0.0047619047619047615	0.016666666666666666	0.03333333333333333
1	0.3680981595092024	0.1411042944785276	0.2085889570552147	0.2822085889570552	0.17177914110429449	0.09815950920245402	0.19631901840490804	0.19631901840490804	0.11042944785276074	0.0736196319018405	0.03680981595092025	0.0736196319018405	0.19631901840490804	0.061349693251533735	0.04907975460122701	0.11042944785276074	0.1840490797546012	0.061349693251533735	0.13496932515337426	0.147239263803681	0.11042944785276074	0.03680981595092025	0.11042944785276074	0.0736196319018405	0.12883435582822084	0.018404907975460124	0.018404907975460124	0.018404907975460124	0.147239263803681	0.018404907975460124	0.05521472392638037	0.05521472392638037	0.0736196319018405	0.03680981595092025	0.0920245398773006	0.05521472392638037	0.05521472392638037	0.1840490797546012	0.05521472392638037	0.03680981595092025	0.05521472392638037	0.12883435582822084	0.0	0.018404907975460124	0.018404907975460124	0.0	0.018404907975460124	0.018404907975460124	0.03680981595092025
1	0.2930769230769231	0.1853846153846154	0.19846153846153847	0.3230769230769231	0.1476923076923077	0.09846153846153846	0.13384615384615384	0.16307692307692306	0.1276923076923077	0.06307692307692307	0.02769230769230769	0.13230769230769232	0.11384615384615385	0.07692307692307693	0.07538461538461537	0.1276923076923077	0.15384615384615385	0.1123076923076923	0.15692307692307692	0.1646153846153846	0.06230769230769233	0.04615384615384616	0.07615384615384617	0.08307692307692308	0.05076923076923077	0.025384615384615384	0.009230769230769232	0.05538461538461538	0.04846153846153847	0.03461538461538462	0.04846153846153847	0.06692307692307692	0.06461538461538463	0.03461538461538462	0.06	0.08076923076923077	0.053076923076923084	0.036923076923076927	0.04846153846153847	0.04615384615384616	0.03923076923076923	0.02307692307692308	0.01153846153846154	0.02769230769230769	0.013846153846153848	0.036923076923076927	0.009230769230769232	0.01153846153846154	0.06230769230769233
1	0.2907570831398049	0.1913608917789132	0.19321876451463074	0.3246632605666512	0.14305620065025546	0.1040408732001858	0.12726428239665585	0.1672085462145843	0.13748258244310266	0.07059916395726892	0.02693915466790525	0.13190896423594986	0.1114723641430562	0.07895959126799815	0.06967022758941012	0.11890385508592664	0.14955875522526707	0.1133302368787738	0.15513237343241987	0.16906641895030192	0.0585229911751045	0.052949372967951686	0.07245703669298653	0.07385044124477473	0.06270320483046911	0.03065490013934045	0.00975383186251742	0.04876915931258709	0.04737575476079889	0.036228518346493266	0.04458894565722248	0.05991639572689271	0.06688341848583372	0.03204830469112866	0.06409660938225732	0.08360427310729215	0.0571295866233163	0.041802136553646084	0.04319554110543428	0.05991639572689271	0.04458894565722248	0.01950766372503484	0.0069670227589410105	0.04319554110543428	0.013934045517882023	0.026474686483975846	0.0069670227589410105	0.01114723641430562	0.052949372967951686
1	0.2662068965517241	0.16	0.18068965517241373	0.3931034482758621	0.12689655172413794	0.0993103448275862	0.08551724137931034	0.19034482758620688	0.11862068965517245	0.0496551724137931	0.02482758620689655	0.1213793103448276	0.08275862068965517	0.06344827586206897	0.06896551724137931	0.15724137931034482	0.17379310344827587	0.1020689655172414	0.19310344827586207	0.2372413793103449	0.04551724137931035	0.057931034482758624	0.03724137931034482	0.08275862068965517	0.03724137931034482	0.028965517241379312	0.012413793103448277	0.06206896551724138	0.0206896551724138	0.012413793103448277	0.028965517241379312	0.06620689655172414	0.05379310344827586	0.05379310344827586	0.06206896551724138	0.11172413793103447	0.028965517241379312	0.0496551724137931	0.03310344827586207	0.06620689655172414	0.05379310344827586	0.008275862068965517	0.0	0.016551724137931042	0.0	0.0041379310344827605	0.012413793103448277	0.0206896551724138	0.03724137931034482
1	0.35	0.15	0.21666666666666667	0.2833333333333333	0.2	0.06666666666666668	0.06666666666666668	0.2	0.13333333333333333	0.03333333333333333	0.03333333333333333	0.1	0.13333333333333333	0.06666666666666668	0.3	0.1	0.06666666666666668	0.13333333333333333	0.2	0.13333333333333333	0.2	0.0	0.0	0.15	0.0	0.05	0.05	0.0	0.0	0.0	0.05	0.05	0.05	0.05	0.1	0.1	0.05	0.05	0.1	0.0	0.0	0.0	0.0	0.05	0.0	0.0	0.05	0.0	0.0
1	0.2033195020746888	0.1867219917012448	0.26141078838174275	0.34854771784232363	0.11618257261410787	0.04979253112033195	0.0912863070539419	0.1078838174273859	0.05809128630705394	0.05809128630705394	0.07468879668049792	0.1825726141078838	0.14107883817427386	0.0995850622406639	0.14937759336099585	0.12448132780082988	0.04979253112033195	0.16597510373443985	0.1991701244813278	0.2157676348547718	0.06224066390041494	0.024896265560165973	0.06224066390041494	0.06224066390041494	0.012448132780082987	0.024896265560165973	0.024896265560165973	0.012448132780082987	0.06224066390041494	0.03734439834024896	0.024896265560165973	0.012448132780082987	0.024896265560165973	0.06224066390041494	0.0	0.07468879668049792	0.024896265560165973	0.012448132780082987	0.024896265560165973	0.024896265560165973	0.012448132780082987	0.0	0.0	0.07468879668049792	0.024896265560165973	0.012448132780082987	0.012448132780082987	0.06224066390041494	0.012448132780082987
1	0.24479166666666666	0.2708333333333333	0.2395833333333333	0.24479166666666666	0.0625	0.13541666666666666	0.11458333333333333	0.15625	0.11458333333333333	0.14583333333333334	0.13541666666666666	0.09375	0.10416666666666667	0.14583333333333334	0.1875	0.07291666666666667	0.1875	0.0625	0.07291666666666667	0.125	0.03125	0.015625	0.03125	0.015625	0.046875	0.03125	0.0625	0.0625	0.03125	0.0625	0.046875	0.03125	0.078125	0.03125	0.0625	0.0625	0.015625	0.078125	0.015625	0.0625	0.09375	0.0625	0.0625	0.015625	0.046875	0.046875	0.078125	0.03125	0.078125
1	0.3652173913043478	0.14782608695652175	0.20869565217391306	0.2782608695652174	0.19130434782608696	0.10434782608695653	0.1391304347826087	0.2434782608695653	0.1565217391304348	0.052173913043478265	0.017391304347826087	0.06956521739130435	0.10434782608695653	0.10434782608695653	0.08695652173913042	0.08695652173913042	0.2260869565217392	0.034782608695652174	0.1391304347826087	0.2608695652173913	0.0782608695652174	0.052173913043478265	0.0782608695652174	0.13043478260869565	0.0782608695652174	0.0	0.02608695652173913	0.052173913043478265	0.052173913043478265	0.02608695652173913	0.0782608695652174	0.052173913043478265	0.10434782608695653	0.052173913043478265	0.13043478260869565	0.0782608695652174	0.10434782608695653	0.0	0.02608695652173913	0.10434782608695653	0.0782608695652174	0.0	0.0	0.0	0.0	0.0	0.0	0.02608695652173913	0.0782608695652174
1	0.31983805668016196	0.1700404858299595	0.1862348178137652	0.32388663967611336	0.1659919028340081	0.08906882591093117	0.15384615384615385	0.17813765182186234	0.1417004048582996	0.02834008097165992	0.024291497975708502	0.13765182186234814	0.12955465587044535	0.097165991902834	0.044534412955465584	0.097165991902834	0.14979757085020245	0.11740890688259108	0.145748987854251	0.2145748987854251	0.0728744939271255	0.05465587044534413	0.06680161943319839	0.09109311740890688	0.0728744939271255	0.012145748987854251	0.018218623481781368	0.030364372469635626	0.08502024291497975	0.06072874493927125	0.018218623481781368	0.05465587044534413	0.03643724696356275	0.05465587044534413	0.09109311740890688	0.08502024291497975	0.06072874493927125	0.030364372469635626	0.07894736842105263	0.03643724696356275	0.03643724696356275	0.012145748987854251	0.0	0.006072874493927126	0.012145748987854251	0.012145748987854251	0.006072874493927126	0.006072874493927126	0.048582995951417005
1	0.2935560859188544	0.2243436754176611	0.22673031026252985	0.2553699284009546	0.15274463007159905	0.081145584725537	0.15274463007159905	0.14797136038186154	0.1909307875894988	0.08591885441527446	0.02386634844868735	0.12410501193317422	0.11455847255369928	0.13842482100238662	0.09069212410501193	0.0954653937947494	0.07637231503579953	0.11933174224343675	0.1718377088305489	0.12410501193317422	0.12171837708830548	0.050119331742243436	0.07875894988066827	0.07159904534606205	0.06443914081145585	0.03579952267303104	0.0071599045346062064	0.0071599045346062064	0.08591885441527446	0.07159904534606205	0.050119331742243436	0.03579952267303104	0.04295942720763723	0.050119331742243436	0.07159904534606205	0.05727923627684965	0.08591885441527446	0.03579952267303104	0.10023866348448687	0.06443914081145585	0.04295942720763723	0.03579952267303104	0.0071599045346062064	0.07159904534606205	0.0	0.021479713603818614	0.014319809069212413	0.0	0.0071599045346062064
1	0.2806324110671937	0.1936758893280633	0.25691699604743085	0.26877470355731226	0.11857707509881422	0.05533596837944664	0.17391304347826084	0.16600790513833993	0.18972332015810275	0.06324110671936757	0.03162055335968378	0.09486166007905138	0.11857707509881422	0.1422924901185771	0.16600790513833993	0.11067193675889328	0.08695652173913042	0.11857707509881422	0.16600790513833993	0.1422924901185771	0.07114624505928854	0.023715415019762844	0.07114624505928854	0.07114624505928854	0.03557312252964427	0.023715415019762844	0.011857707509881422	0.0	0.05928853754940711	0.07114624505928854	0.08300395256916998	0.03557312252964427	0.04743083003952569	0.05928853754940711	0.07114624505928854	0.07114624505928854	0.07114624505928854	0.023715415019762844	0.13043478260869565	0.05928853754940711	0.03557312252964427	0.011857707509881422	0.0	0.05928853754940711	0.0	0.023715415019762844	0.023715415019762844	0.0	0.0
1	0.27860696517412936	0.18407960199004966	0.2537313432835821	0.2835820895522388	0.12935323383084574	0.02985074626865672	0.14925373134328354	0.1890547263681592	0.14925373134328354	0.05970149253731344	0.03980099502487562	0.10945273631840796	0.11940298507462685	0.14925373134328354	0.11940298507462685	0.09950248756218906	0.09950248756218906	0.11940298507462685	0.1791044776119403	0.21890547263681592	0.08955223880597014	0.01492537313432836	0.07462686567164177	0.08955223880597014	0.0	0.02985074626865672	0.01492537313432836	0.0	0.05970149253731344	0.05970149253731344	0.05970149253731344	0.02985074626865672	0.05970149253731344	0.05970149253731344	0.08955223880597014	0.07462686567164177	0.05970149253731344	0.01492537313432836	0.08955223880597014	0.05970149253731344	0.01492537313432836	0.01492537313432836	0.0	0.07462686567164177	0.0	0.02985074626865672	0.02985074626865672	0.0	0.0
1	0.27074235807860264	0.2052401746724891	0.2445414847161572	0.2794759825327511	0.13100436681222707	0.04366812227074236	0.1572052401746725	0.17467248908296942	0.14847161572052406	0.08733624454148471	0.04366812227074236	0.13100436681222707	0.1222707423580786	0.16593886462882096	0.10480349344978164	0.07860262008733625	0.10480349344978164	0.11353711790393012	0.16593886462882096	0.13973799126637554	0.13100436681222707	0.013100436681222708	0.09170305676855896	0.07860262008733625	0.013100436681222708	0.026200873362445413	0.013100436681222708	0.013100436681222708	0.13100436681222707	0.052401746724890834	0.06550218340611354	0.026200873362445413	0.039301310043668124	0.052401746724890834	0.10480349344978164	0.06550218340611354	0.07860262008733625	0.013100436681222708	0.09170305676855896	0.039301310043668124	0.039301310043668124	0.0	0.0	0.09170305676855896	0.0	0.039301310043668124	0.026200873362445413	0.0	0.026200873362445413
1	0.2602040816326531	0.2193877551020408	0.2295918367346939	0.29081632653061223	0.12244897959183673	0.051020408163265314	0.16326530612244894	0.15306122448979592	0.15306122448979592	0.1020408163265306	0.040816326530612235	0.14285714285714285	0.11224489795918367	0.16326530612244894	0.08163265306122447	0.09183673469387756	0.1020408163265306	0.12244897959183673	0.16326530612244894	0.15306122448979592	0.12244897959183673	0.015306122448979591	0.10714285714285714	0.07653061224489796	0.015306122448979591	0.030612244897959183	0.015306122448979591	0.015306122448979591	0.09183673469387756	0.061224489795918366	0.04591836734693878	0.030612244897959183	0.12244897959183673	0.04591836734693878	0.09183673469387756	0.061224489795918366	0.09183673469387756	0.015306122448979591	0.09183673469387756	0.030612244897959183	0.04591836734693878	0.0	0.0	0.10714285714285714	0.0	0.04591836734693878	0.015306122448979591	0.0	0.030612244897959183
1	0.25384615384615383	0.19230769230769232	0.2384615384615385	0.3153846153846154	0.1076923076923077	0.030769230769230767	0.15384615384615385	0.16923076923076924	0.13846153846153847	0.07692307692307693	0.030769230769230767	0.13846153846153847	0.1076923076923077	0.12307692307692307	0.1076923076923077	0.12307692307692307	0.1076923076923077	0.15384615384615385	0.16923076923076924	0.2923076923076923	0.06923076923076922	0.0	0.09230769230769233	0.06923076923076922	0.0	0.04615384615384616	0.0	0.0	0.06923076923076922	0.04615384615384616	0.04615384615384616	0.04615384615384616	0.04615384615384616	0.06923076923076922	0.06923076923076922	0.06923076923076922	0.04615384615384616	0.02307692307692308	0.09230769230769233	0.04615384615384616	0.02307692307692308	0.0	0.0	0.09230769230769233	0.0	0.02307692307692308	0.02307692307692308	0.0	0.0
1	0.26820908311910885	0.21165381319622964	0.1979434447300772	0.3221936589545844	0.11825192802056556	0.10968294772922024	0.11825192802056556	0.16281062553556128	0.14738646101113967	0.08397600685518422	0.03256212510711225	0.1405312767780634	0.09425878320479864	0.08226221079691516	0.07712082262210798	0.13024850042844902	0.14910025706940874	0.12853470437017994	0.15595544130248498	0.1610968294772922	0.053984575835475584	0.04113110539845758	0.06426735218508997	0.06426735218508997	0.06169665809768636	0.05141388174807198	0.0	0.048843187660668384	0.03598971722365039	0.038560411311053984	0.04627249357326478	0.053984575835475584	0.07455012853470437	0.05141388174807198	0.048843187660668384	0.07969151670951156	0.053984575835475584	0.048843187660668384	0.048843187660668384	0.06426735218508997	0.05912596401028278	0.028277634961439587	0.017994858611825194	0.048843187660668384	0.02313624678663239	0.007712082262210797	0.012853470437017995	0.005141388174807198	0.038560411311053984
1	0.34375	0.1484375	0.2734375	0.234375	0.1875	0.078125	0.1875	0.171875	0.09375	0.0625	0.03125	0.09375	0.3125	0.09375	0.15625	0.0625	0.03125	0.046875	0.25	0.109375	0.0703125	0.0703125	0.1171875	0.046875	0.046875	0.046875	0.0	0.0234375	0.2578125	0.0703125	0.046875	0.0	0.0234375	0.0234375	0.1640625	0.046875	0.046875	0.0	0.0703125	0.0234375	0.046875	0.0234375	0.0234375	0.0234375	0.0234375	0.0	0.0234375	0.0	0.0234375
1	0.2285714285714285	0.2095238095238096	0.17142857142857146	0.3904761904761905	0.11428571428571427	0.11428571428571427	0.057142857142857134	0.1523809523809524	0.17142857142857146	0.0761904761904762	0.0	0.17142857142857146	0.0380952380952381	0.01904761904761905	0.17142857142857146	0.19047619047619047	0.11428571428571427	0.2095238095238096	0.19047619047619047	0.19047619047619047	0.028571428571428567	0.057142857142857134	0.028571428571428567	0.08571428571428573	0.057142857142857134	0.028571428571428567	0.0	0.08571428571428573	0.0	0.0	0.057142857142857134	0.028571428571428567	0.028571428571428567	0.08571428571428573	0.057142857142857134	0.057142857142857134	0.11428571428571427	0.057142857142857134	0.0	0.08571428571428573	0.057142857142857134	0.0	0.0	0.057142857142857134	0.0	0.0	0.0	0.0	0.0
1	0.28484848484848485	0.2727272727272727	0.22424242424242424	0.21818181818181812	0.14545454545454545	0.09696969696969696	0.13333333333333333	0.1696969696969697	0.18181818181818185	0.12121212121212124	0.09696969696969696	0.13333333333333333	0.13333333333333333	0.12121212121212124	0.15757575757575756	0.08484848484848485	0.08484848484848485	0.19393939393939394	0.10909090909090907	0.048484848484848485	0.03636363636363636	0.01818181818181818	0.10909090909090907	0.09090909090909093	0.07272727272727272	0.03636363636363636	0.01818181818181818	0.01818181818181818	0.054545454545454536	0.03636363636363636	0.054545454545454536	0.054545454545454536	0.01818181818181818	0.10909090909090907	0.07272727272727272	0.054545454545454536	0.12727272727272726	0.054545454545454536	0.03636363636363636	0.054545454545454536	0.07272727272727272	0.01818181818181818	0.01818181818181818	0.07272727272727272	0.054545454545454536	0.2727272727272727	0.054545454545454536	0.0	0.07272727272727272
1	0.2777777777777778	0.2222222222222222	0.2111111111111111	0.2888888888888889	0.1	0.13333333333333333	0.08888888888888889	0.2	0.24444444444444444	0.1	0.0	0.1111111111111111	0.1111111111111111	0.1111111111111111	0.08888888888888889	0.1111111111111111	0.06666666666666668	0.1111111111111111	0.24444444444444444	0.13333333333333333	0.05	0.05	0.03333333333333333	0.06666666666666668	0.1	0.05	0.0	0.05	0.06666666666666668	0.016666666666666666	0.016666666666666666	0.016666666666666666	0.016666666666666666	0.1	0.11666666666666667	0.06666666666666668	0.05	0.08333333333333333	0.05	0.18333333333333326	0.06666666666666668	0.11666666666666667	0.0	0.05	0.0	0.0	0.0	0.0	0.016666666666666666
1	0.3565891472868217	0.2248062015503876	0.11627906976744184	0.3023255813953488	0.2015503875968992	0.17054263565891473	0.07751937984496124	0.2015503875968992	0.17054263565891473	0.12403100775193796	0.015503875968992246	0.13953488372093026	0.10852713178294572	0.04651162790697674	0.03100775193798449	0.04651162790697674	0.17054263565891473	0.10852713178294572	0.10852713178294572	0.17054263565891473	0.09302325581395347	0.04651162790697674	0.04651162790697674	0.16279069767441862	0.04651162790697674	0.09302325581395347	0.02325581395348837	0.06976744186046513	0.06976744186046513	0.04651162790697674	0.0	0.0	0.13953488372093026	0.06976744186046513	0.02325581395348837	0.06976744186046513	0.04651162790697674	0.11627906976744184	0.02325581395348837	0.06976744186046513	0.04651162790697674	0.5116279069767442	0.0	0.04651162790697674	0.0	0.02325581395348837	0.0	0.0	0.02325581395348837
1	0.125	0.46875	0.28125	0.125	0.0125	0.1625	0.05	0.025	0.1	0.3375	0.35	0.0875	0.125	0.225	0.0875	0.0875	0.0125	0.15	0.0375	0.05	0.0	0.0	0.01875	0.0	0.01875	0.09375	0.13125	0.0	0.0	0.01875	0.01875	0.0375	0.0	0.0375	0.0	0.0	0.0	0.09375	0.01875	0.0375	0.0375	0.24375	0.28125	0.13125	0.16875	0.4875	0.05625	0.05625	0.0
1	0.3109756097560976	0.17073170731707318	0.2621951219512195	0.25609756097560976	0.12195121951219512	0.0975609756097561	0.23170731707317074	0.13414634146341464	0.1951219512195122	0.036585365853658534	0.04878048780487805	0.04878048780487805	0.18292682926829268	0.0975609756097561	0.14634146341463414	0.13414634146341464	0.08536585365853659	0.0975609756097561	0.13414634146341464	0.13414634146341464	0.054878048780487805	0.036585365853658534	0.07317073170731707	0.054878048780487805	0.09146341463414634	0.018292682926829267	0.018292682926829267	0.018292682926829267	0.07317073170731707	0.07317073170731707	0.07317073170731707	0.12804878048780488	0.054878048780487805	0.018292682926829267	0.054878048780487805	0.07317073170731707	0.054878048780487805	0.054878048780487805	0.12804878048780488	0.054878048780487805	0.036585365853658534	0.018292682926829267	0.018292682926829267	0.0	0.036585365853658534	0.018292682926829267	0.018292682926829267	0.0	0.0
1	0.18796992481203006	0.19548872180451127	0.19548872180451127	0.42105263157894735	0.06015037593984963	0.06015037593984963	0.045112781954887216	0.18045112781954886	0.10526315789473684	0.06015037593984963	0.015037593984962403	0.18045112781954886	0.07518796992481203	0.06015037593984963	0.07518796992481203	0.16541353383458646	0.10526315789473684	0.18045112781954886	0.2406015037593985	0.3759398496240601	0.045112781954887216	0.0	0.0	0.09022556390977443	0.022556390977443608	0.022556390977443608	0.0	0.022556390977443608	0.0	0.0	0.022556390977443608	0.045112781954887216	0.022556390977443608	0.022556390977443608	0.09022556390977443	0.13533834586466165	0.0	0.045112781954887216	0.022556390977443608	0.09022556390977443	0.022556390977443608	0.045112781954887216	0.0	0.06766917293233082	0.0	0.0	0.0	0.022556390977443608	0.022556390977443608
1	0.29775280898876405	0.16292134831460675	0.14606741573033707	0.39325842696629215	0.12359550561797752	0.0898876404494382	0.1348314606741573	0.2247191011235955	0.10112359550561796	0.0449438202247191	0.011235955056179777	0.15730337078651685	0.0898876404494382	0.07865168539325842	0.10112359550561796	0.07865168539325842	0.25842696629213485	0.10112359550561796	0.10112359550561796	0.2247191011235955	0.033707865168539325	0.08426966292134831	0.06741573033707865	0.033707865168539325	0.033707865168539325	0.05056179775280899	0.0	0.05056179775280899	0.08426966292134831	0.08426966292134831	0.016853932584269662	0.016853932584269662	0.10112359550561796	0.08426966292134831	0.06741573033707865	0.033707865168539325	0.033707865168539325	0.016853932584269662	0.05056179775280899	0.05056179775280899	0.033707865168539325	0.016853932584269662	0.016853932584269662	0.016853932584269662	0.016853932584269662	0.0	0.0	0.0	0.10112359550561796
1	0.28058361391694725	0.18911335578002245	0.16049382716049382	0.3698092031425365	0.143658810325477	0.09427609427609428	0.0819304152637486	0.19528619528619529	0.122334455667789	0.07519640852974188	0.02356902356902357	0.1447811447811448	0.09427609427609428	0.08417508417508418	0.05499438832772166	0.08641975308641975	0.15488215488215487	0.1122334455667789	0.15937149270482606	0.21773288439955107	0.06397306397306397	0.06228956228956229	0.04040404040404042	0.09090909090909093	0.037037037037037035	0.045454545454545456	0.0033670033670033677	0.05387205387205387	0.037037037037037035	0.028619528619528618	0.02693602693602693	0.028619528619528618	0.06228956228956229	0.04040404040404042	0.05555555555555555	0.12626262626262627	0.05218855218855219	0.02525252525252525	0.03535353535353535	0.0707070707070707	0.04713804713804714	0.018518518518518517	0.010101010101010102	0.05218855218855219	0.013468013468013471	0.0067340067340067354	0.0067340067340067354	0.008417508417508417	0.04882154882154882
1	0.1504424778761062	0.3008849557522124	0.4424778761061947	0.10619469026548672	0.017699115044247787	0.08259587020648967	0.1592920353982301	0.04129793510324484	0.07079646017699115	0.16519174041297935	0.3008849557522124	0.05309734513274336	0.20648967551622416	0.26548672566371684	0.24778761061946905	0.0943952802359882	0.005899705014749263	0.07669616519174041	0.10619469026548672	0.02359882005899705	0.0	0.017699115044247787	0.008849557522123894	0.0	0.008849557522123894	0.017699115044247787	0.08849557522123894	0.008849557522123894	0.04424778761061947	0.07964601769911504	0.11504424778761065	0.0	0.0	0.017699115044247787	0.04424778761061947	0.0	0.0	0.008849557522123894	0.06194690265486725	0.035398230088495575	0.017699115044247787	0.22123893805309736	0.1504424778761062	0.04424778761061947	0.12389380530973453	0.1504424778761062	0.1415929203539823	0.02654867256637168	0.0
1	0.3076923076923077	0.18657937806873973	0.18166939443535188	0.32405891980360063	0.1309328968903437	0.10147299509001637	0.12111292962356793	0.19312602291325687	0.13747954173486088	0.058919803600654665	0.032733224222585934	0.1309328968903437	0.10474631751227496	0.10474631751227496	0.06546644844517185	0.10474631751227496	0.1734860883797054	0.09492635024549917	0.16039279869067102	0.16039279869067102	0.088379705400982	0.03927986906710311	0.044189852700491	0.07364975450081833	0.03927986906710311	0.049099836333878884	0.009819967266775776	0.05400981996726677	0.044189852700491	0.03927986906710311	0.044189852700491	0.03927986906710311	0.07364975450081833	0.03436988543371522	0.088379705400982	0.088379705400982	0.07855973813420622	0.03927986906710311	0.024549918166939442	0.06382978723404255	0.029459901800327325	0.019639934533551555	0.009819967266775776	0.049099836333878884	0.019639934533551555	0.009819967266775776	0.004909983633387889	0.014729950900163666	0.049099836333878884
1	0.3525641025641026	0.16025641025641027	0.21794871794871795	0.2692307692307692	0.16666666666666666	0.10256410256410256	0.20512820512820512	0.1794871794871795	0.1153846153846154	0.05128205128205128	0.038461538461538464	0.1153846153846154	0.20512820512820512	0.07692307692307693	0.10256410256410256	0.1153846153846154	0.16666666666666666	0.08974358974358974	0.15384615384615385	0.10256410256410256	0.07692307692307693	0.07692307692307693	0.07692307692307693	0.0576923076923077	0.0576923076923077	0.038461538461538464	0.0	0.038461538461538464	0.1346153846153846	0.07692307692307693	0.038461538461538464	0.019230769230769232	0.0576923076923077	0.038461538461538464	0.07692307692307693	0.09615384615384616	0.038461538461538464	0.038461538461538464	0.0576923076923077	0.019230769230769232	0.019230769230769232	0.0	0.038461538461538464	0.019230769230769232	0.0	0.019230769230769232	0.019230769230769232	0.019230769230769232	0.038461538461538464
1	0.24125874125874125	0.2867132867132867	0.23776223776223776	0.2342657342657343	0.0944055944055944	0.13986013986013987	0.12937062937062938	0.1048951048951049	0.2062937062937063	0.1048951048951049	0.07692307692307693	0.17482517482517482	0.1083916083916084	0.14335664335664336	0.1048951048951049	0.0944055944055944	0.05944055944055944	0.17482517482517482	0.13986013986013987	0.08391608391608392	0.015734265734265736	0.06293706293706294	0.0472027972027972	0.026223776223776224	0.0944055944055944	0.0472027972027972	0.01048951048951049	0.05244755244755245	0.0472027972027972	0.05244755244755245	0.06818181818181818	0.02097902097902098	0.015734265734265736	0.0576923076923077	0.06818181818181818	0.015734265734265736	0.0944055944055944	0.05244755244755245	0.08391608391608392	0.06818181818181818	0.05244755244755245	0.13111888111888112	0.02097902097902098	0.05244755244755245	0.01048951048951049	0.04195804195804196	0.02097902097902098	0.04195804195804196	0.03146853146853147
1	0.3538011695906433	0.20175438596491227	0.2456140350877193	0.1988304093567252	0.1695906432748538	0.1286549707602339	0.16374269005847952	0.16374269005847952	0.1871345029239766	0.05847953216374269	0.08771929824561403	0.06432748538011697	0.15789473684210525	0.10526315789473684	0.14035087719298245	0.07602339181286549	0.1111111111111111	0.10526315789473684	0.08771929824561403	0.08187134502923976	0.15789473684210525	0.05263157894736842	0.09649122807017543	0.08771929824561403	0.08771929824561403	0.02631578947368421	0.04385964912280702	0.017543859649122806	0.10526315789473684	0.04385964912280702	0.09649122807017543	0.02631578947368421	0.07017543859649122	0.06140350877192983	0.03508771929824561	0.07017543859649122	0.14035087719298245	0.06140350877192983	0.017543859649122806	0.06140350877192983	0.03508771929824561	0.008771929824561403	0.02631578947368421	0.02631578947368421	0.03508771929824561	0.03508771929824561	0.04385964912280702	0.017543859649122806	0.04385964912280702
1	0.20348837209302328	0.3081395348837209	0.21511627906976746	0.2732558139534884	0.06976744186046513	0.08139534883720931	0.12790697674418605	0.11627906976744184	0.18604651162790692	0.18604651162790692	0.08139534883720931	0.19767441860465115	0.11627906976744184	0.10465116279069768	0.08139534883720931	0.12790697674418605	0.02325581395348837	0.2790697674418605	0.13953488372093026	0.10465116279069768	0.017441860465116282	0.0	0.06976744186046513	0.034883720930232565	0.034883720930232565	0.034883720930232565	0.05232558139534884	0.0	0.034883720930232565	0.0872093023255814	0.034883720930232565	0.034883720930232565	0.017441860465116282	0.0872093023255814	0.05232558139534884	0.017441860465116282	0.034883720930232565	0.06976744186046513	0.06976744186046513	0.10465116279069768	0.06976744186046513	0.3488372093023256	0.017441860465116282	0.13953488372093026	0.017441860465116282	0.0	0.05232558139534884	0.05232558139534884	0.0
1	0.2323232323232323	0.2828282828282828	0.21212121212121213	0.2727272727272727	0.09090909090909093	0.0707070707070707	0.15151515151515152	0.12121212121212124	0.202020202020202	0.16161616161616166	0.060606060606060615	0.16161616161616166	0.12121212121212124	0.09090909090909093	0.08080808080808081	0.13131313131313133	0.020202020202020204	0.26262626262626265	0.13131313131313133	0.12121212121212124	0.045454545454545456	0.015151515151515154	0.07575757575757576	0.045454545454545456	0.030303030303030307	0.030303030303030307	0.030303030303030307	0.015151515151515154	0.045454545454545456	0.07575757575757576	0.060606060606060615	0.045454545454545456	0.015151515151515154	0.09090909090909093	0.045454545454545456	0.030303030303030307	0.045454545454545456	0.045454545454545456	0.09090909090909093	0.12121212121212124	0.09090909090909093	0.09090909090909093	0.015151515151515154	0.10606060606060606	0.015151515151515154	0.0	0.030303030303030307	0.045454545454545456	0.0
1	0.2813141683778234	0.17145790554414786	0.2002053388090349	0.3470225872689938	0.11088295687885012	0.12114989733059547	0.1026694045174538	0.1971252566735113	0.13552361396303902	0.04517453798767968	0.03490759753593429	0.11704312114989733	0.11704312114989733	0.06365503080082137	0.08829568788501027	0.1293634496919918	0.16837782340862426	0.1026694045174538	0.17248459958932238	0.18275154004106767	0.04620123203285421	0.04004106776180698	0.058521560574948665	0.0646817248459959	0.07700205338809035	0.018480492813141684	0.02464065708418892	0.058521560574948665	0.04620123203285421	0.02464065708418892	0.03388090349075976	0.04928131416837783	0.055441478439425054	0.055441478439425054	0.08008213552361396	0.0924024640657084	0.04004106776180698	0.04004106776180698	0.04928131416837783	0.07084188911704313	0.02464065708418892	0.015400410677618069	0.006160164271047228	0.03696098562628337	0.018480492813141684	0.009240246406570842	0.003080082135523614	0.021560574948665298	0.04928131416837783
1	0.33386581469648563	0.2156549520766773	0.2012779552715655	0.2492012779552716	0.16613418530351434	0.134185303514377	0.14057507987220447	0.16613418530351434	0.19488817891373802	0.0670926517571885	0.03514376996805112	0.1182108626198083	0.13099041533546327	0.0926517571884984	0.07348242811501597	0.09584664536741214	0.11501597444089455	0.12140575079872205	0.14376996805111822	0.09904153354632587	0.10543130990415336	0.05271565495207668	0.0670926517571885	0.10063897763578276	0.08626198083067092	0.03354632587859425	0.02396166134185304	0.04792332268370607	0.0670926517571885	0.057507987220447275	0.04313099041533546	0.03354632587859425	0.08626198083067092	0.04792332268370607	0.057507987220447275	0.057507987220447275	0.11501597444089455	0.06230031948881789	0.057507987220447275	0.04792332268370607	0.04313099041533546	0.02396166134185304	0.004792332268370607	0.04792332268370607	0.019169329073482427	0.014376996805111819	0.009584664536741214	0.009584664536741214	0.02396166134185304
1	0.3375594294770206	0.2551505546751189	0.19968304278922344	0.2076069730586371	0.19968304278922344	0.12995245641838352	0.13312202852614896	0.13312202852614896	0.17115689381933438	0.1045958795562599	0.08874801901743265	0.11727416798732172	0.098256735340729	0.12678288431061807	0.07290015847860537	0.06656101426307448	0.12678288431061807	0.12044374009508715	0.06973058637083994	0.1045958795562599	0.10935023771790807	0.08557844690966719	0.08082408874801902	0.07606973058637084	0.05229793977812995	0.0427892234548336	0.028526148969889063	0.07131537242472266	0.0427892234548336	0.08557844690966719	0.03803486529318542	0.03328050713153724	0.07606973058637084	0.057052297939778125	0.03803486529318542	0.05229793977812995	0.10935023771790807	0.03328050713153724	0.06180665610142631	0.05229793977812995	0.04754358161648178	0.03803486529318542	0.03803486529318542	0.04754358161648178	0.0427892234548336	0.0427892234548336	0.028526148969889063	0.009508716323296357	0.05229793977812995
1	0.2727272727272727	0.2644628099173554	0.3057851239669421	0.15702479338842976	0.18181818181818185	0.09917355371900828	0.1652892561983471	0.033057851239669415	0.1322314049586777	0.08264462809917356	0.1652892561983471	0.11570247933884298	0.09917355371900828	0.18181818181818185	0.1487603305785124	0.09917355371900828	0.06611570247933883	0.1322314049586777	0.049586776859504134	0.06611570247933883	0.2479338842975207	0.0743801652892562	0.17355371900826447	0.02479338842975207	0.049586776859504134	0.02479338842975207	0.02479338842975207	0.049586776859504134	0.049586776859504134	0.049586776859504134	0.12396694214876032	0.02479338842975207	0.0	0.049586776859504134	0.0	0.0	0.12396694214876032	0.049586776859504134	0.02479338842975207	0.0	0.02479338842975207	0.049586776859504134	0.049586776859504134	0.02479338842975207	0.0743801652892562	0.09917355371900828	0.049586776859504134	0.0	0.02479338842975207
1	0.3497536945812808	0.10344827586206896	0.1330049261083744	0.4137931034482759	0.19704433497536947	0.07881773399014777	0.1083743842364532	0.2266009852216749	0.09852216748768472	0.019704433497536943	0.019704433497536943	0.06896551724137931	0.04926108374384237	0.039408866995073885	0.06896551724137931	0.15763546798029554	0.2660098522167488	0.06896551724137931	0.11822660098522167	0.2561576354679803	0.11822660098522167	0.04433497536945813	0.04433497536945813	0.1330049261083744	0.059113300492610835	0.014778325123152709	0.014778325123152709	0.014778325123152709	0.07389162561576355	0.014778325123152709	0.014778325123152709	0.059113300492610835	0.07389162561576355	0.0	0.07389162561576355	0.17733990147783252	0.059113300492610835	0.014778325123152709	0.029556650246305417	0.04433497536945813	0.014778325123152709	0.0	0.0	0.014778325123152709	0.0	0.0	0.0	0.029556650246305417	0.04433497536945813
1	0.35514018691588783	0.16822429906542055	0.2523364485981308	0.22429906542056074	0.205607476635514	0.05607476635514018	0.205607476635514	0.16822429906542055	0.07476635514018691	0.07476635514018691	0.07476635514018691	0.09345794392523364	0.2803738317757009	0.07476635514018691	0.05607476635514018	0.07476635514018691	0.07476635514018691	0.11214953271028036	0.14953271028037382	0.09345794392523364	0.2803738317757009	0.05607476635514018	0.14018691588785046	0.0	0.0	0.02803738317757009	0.05607476635514018	0.0	0.11214953271028036	0.11214953271028036	0.02803738317757009	0.05607476635514018	0.05607476635514018	0.02803738317757009	0.08411214953271028	0.08411214953271028	0.05607476635514018	0.02803738317757009	0.02803738317757009	0.0	0.02803738317757009	0.02803738317757009	0.02803738317757009	0.05607476635514018	0.08411214953271028	0.0	0.02803738317757009	0.0	0.02803738317757009
1	0.2987249544626594	0.17076502732240434	0.17440801457194902	0.3561020036429873	0.14754098360655735	0.08925318761384335	0.11839708561020035	0.1912568306010929	0.13114754098360654	0.04918032786885247	0.024590163934426236	0.13114754098360654	0.0947176684881603	0.08469945355191258	0.051001821493624776	0.1111111111111111	0.17304189435336975	0.11293260473588344	0.14754098360655735	0.2040072859744991	0.06967213114754098	0.036885245901639344	0.06420765027322405	0.09562841530054644	0.05601092896174864	0.017759562841530054	0.012295081967213116	0.04508196721311476	0.04508196721311476	0.04918032786885247	0.031420765027322405	0.05191256830601093	0.06420765027322405	0.05601092896174864	0.06147540983606557	0.09972677595628417	0.06147540983606557	0.023224043715847	0.05327868852459016	0.05737704918032788	0.031420765027322405	0.008196721311475409	0.008196721311475409	0.032786885245901634	0.006830601092896175	0.009562841530054643	0.008196721311475409	0.01092896174863388	0.04918032786885247
1	0.2795983086680761	0.22410147991543344	0.20983086680761096	0.2864693446088795	0.13107822410147993	0.113107822410148	0.13636363636363635	0.14059196617336153	0.15327695560253699	0.08456659619450317	0.03699788583509514	0.15644820295983086	0.11839323467230445	0.10359408033826638	0.0824524312896406	0.10782241014799154	0.11839323467230445	0.13002114164904865	0.15644820295983086	0.1321353065539112	0.05232558139534884	0.0507399577167019	0.06342494714587738	0.057082452431289635	0.0507399577167019	0.03964059196617336	0.011099365750528542	0.06501057082452431	0.0412262156448203	0.04756871035940803	0.057082452431289635	0.05232558139534884	0.04439746300211417	0.0554968287526427	0.061839323467230436	0.0459830866807611	0.06659619450317125	0.04756871035940803	0.06342494714587738	0.0507399577167019	0.06025369978858351	0.022198731501057084	0.007928118393234672	0.0554968287526427	0.014270613107822409	0.012684989429175477	0.011099365750528542	0.017441860465116282	0.04756871035940803
1	0.2724795640326976	0.17983651226158034	0.2465940054495913	0.3010899182561308	0.12534059945504086	0.08991825613079019	0.1444141689373297	0.14986376021798364	0.11989100817438693	0.0681198910081744	0.03814713896457767	0.12534059945504086	0.14986376021798364	0.08174386920980926	0.11716621253405995	0.1362397820163488	0.11444141689373295	0.11171662125340599	0.18528610354223432	0.15803814713896458	0.04904632152588556	0.02452316076294278	0.08583106267029972	0.06130790190735695	0.03678474114441417	0.03678474114441417	0.01226158038147139	0.044959128065395086	0.0653950953678474	0.04087193460490463	0.06130790190735695	0.044959128065395086	0.04087193460490463	0.03678474114441417	0.07356948228882834	0.06948228882833787	0.06130790190735695	0.0326975476839237	0.04087193460490463	0.044959128065395086	0.04087193460490463	0.01226158038147139	0.01634877384196185	0.044959128065395086	0.02043596730245232	0.008174386920980926	0.01634877384196185	0.01226158038147139	0.04087193460490463
1	0.21341463414634146	0.2256097560975609	0.22865853658536586	0.3323170731707317	0.07926829268292683	0.07926829268292683	0.07926829268292683	0.16463414634146342	0.15853658536585366	0.0975609756097561	0.018292682926829267	0.18902439024390244	0.07926829268292683	0.14634146341463414	0.0975609756097561	0.12195121951219512	0.08536585365853659	0.1402439024390244	0.25	0.15853658536585366	0.036585365853658534	0.04573170731707317	0.027439024390243903	0.036585365853658534	0.018292682926829267	0.018292682926829267	0.0	0.08231707317073171	0.018292682926829267	0.018292682926829267	0.04573170731707317	0.036585365853658534	0.054878048780487805	0.07317073170731707	0.07317073170731707	0.04573170731707317	0.04573170731707317	0.036585365853658534	0.04573170731707317	0.1097560975609756	0.054878048780487805	0.054878048780487805	0.0	0.07317073170731707	0.018292682926829267	0.0	0.0	0.009146341463414634	0.018292682926829267
1	0.2968036529680365	0.2009132420091324	0.2785388127853881	0.2237442922374429	0.1735159817351598	0.1278538812785388	0.136986301369863	0.136986301369863	0.1278538812785388	0.0547945205479452	0.0730593607305936	0.1187214611872146	0.2191780821917808	0.091324200913242	0.182648401826484	0.091324200913242	0.0547945205479452	0.1004566210045662	0.1917808219178082	0.0821917808219178	0.0273972602739726	0.0821917808219178	0.0958904109589041	0.0684931506849315	0.0547945205479452	0.0410958904109589	0.0136986301369863	0.0821917808219178	0.0821917808219178	0.0136986301369863	0.0958904109589041	0.0136986301369863	0.0136986301369863	0.0273972602739726	0.1095890410958904	0.0547945205479452	0.136986301369863	0.0	0.0273972602739726	0.0273972602739726	0.0273972602739726	0.0410958904109589	0.0273972602739726	0.0273972602739726	0.0273972602739726	0.0273972602739726	0.0136986301369863	0.0410958904109589	0.0410958904109589
1	0.3647342995169082	0.16666666666666666	0.16183574879227053	0.30676328502415456	0.1859903381642512	0.1111111111111111	0.09178743961352658	0.2536231884057971	0.14492753623188406	0.05555555555555555	0.03864734299516908	0.07971014492753623	0.1280193236714976	0.03140096618357488	0.07971014492753623	0.07246376811594203	0.18357487922705315	0.12077294685990338	0.10144927536231883	0.1714975845410628	0.11594202898550725	0.03260869565217391	0.06521739130434782	0.14492753623188406	0.08333333333333333	0.03260869565217391	0.0036231884057971015	0.043478260869565216	0.05434782608695652	0.007246376811594203	0.036231884057971016	0.03260869565217391	0.10869565217391304	0.06521739130434782	0.06521739130434782	0.13043478260869565	0.08695652173913042	0.025362318840579712	0.014492753623188406	0.08333333333333333	0.036231884057971016	0.021739130434782608	0.010869565217391304	0.036231884057971016	0.03260869565217391	0.0036231884057971015	0.018115942028985508	0.0036231884057971015	0.04710144927536232
1	0.3604336043360434	0.1869918699186992	0.16802168021680214	0.2845528455284553	0.17886178861788618	0.14092140921409213	0.15176151761517614	0.1842818428184282	0.21138211382113825	0.043360433604336036	0.010840108401084007	0.10298102981029812	0.10840108401084013	0.08130081300813008	0.043360433604336036	0.10298102981029812	0.15718157181571815	0.10298102981029812	0.13008130081300814	0.14634146341463414	0.13008130081300814	0.05691056910569105	0.0975609756097561	0.08130081300813008	0.11382113821138212	0.032520325203252036	0.0	0.04878048780487805	0.08130081300813008	0.04065040650406504	0.05691056910569105	0.06504065040650407	0.06504065040650407	0.032520325203252036	0.05691056910569105	0.12195121951219512	0.11382113821138212	0.04878048780487805	0.06504065040650407	0.07317073170731707	0.04065040650406504	0.008130081300813009	0.0	0.024390243902439025	0.008130081300813009	0.0	0.008130081300813009	0.0	0.05691056910569105
1	0.19444444444444445	0.2638888888888889	0.4027777777777778	0.1388888888888889	0.027777777777777776	0.1111111111111111	0.19444444444444445	0.05555555555555555	0.1388888888888889	0.08333333333333333	0.25	0.05555555555555555	0.16666666666666666	0.25	0.3888888888888889	0.1111111111111111	0.05555555555555555	0.08333333333333333	0.08333333333333333	0.05555555555555555	0.0	0.0	0.041666666666666664	0.0	0.0	0.0	0.16666666666666666	0.0	0.041666666666666664	0.08333333333333333	0.125	0.041666666666666664	0.0	0.0	0.041666666666666664	0.041666666666666664	0.0	0.08333333333333333	0.041666666666666664	0.08333333333333333	0.041666666666666664	0.0	0.041666666666666664	0.041666666666666664	0.08333333333333333	0.08333333333333333	0.16666666666666666	0.041666666666666664	0.0
1	0.3761061946902655	0.1991150442477876	0.2079646017699115	0.2168141592920354	0.21238938053097345	0.1592920353982301	0.10619469026548672	0.16814159292035402	0.17699115044247787	0.06194690265486725	0.08849557522123894	0.07079646017699115	0.16814159292035402	0.08849557522123894	0.08849557522123894	0.06194690265486725	0.08849557522123894	0.08849557522123894	0.12389380530973453	0.10619469026548672	0.2256637168141593	0.11946902654867254	0.05309734513274336	0.10619469026548672	0.13274336283185842	0.01327433628318584	0.06637168141592921	0.05309734513274336	0.10619469026548672	0.0	0.01327433628318584	0.03982300884955752	0.0	0.07964601769911504	0.10619469026548672	0.06637168141592921	0.14601769911504425	0.17256637168141592	0.06637168141592921	0.0	0.05309734513274336	0.0	0.02654867256637168	0.01327433628318584	0.02654867256637168	0.01327433628318584	0.06637168141592921	0.02654867256637168	0.03982300884955752
1	0.3148148148148148	0.3333333333333333	0.1851851851851852	0.16666666666666666	0.1851851851851852	0.16666666666666666	0.12962962962962962	0.12962962962962962	0.3148148148148148	0.1851851851851852	0.037037037037037035	0.0925925925925926	0.05555555555555555	0.14814814814814814	0.07407407407407407	0.07407407407407407	0.05555555555555555	0.12962962962962962	0.1111111111111111	0.018518518518518517	0.16666666666666666	0.1111111111111111	0.1388888888888889	0.027777777777777776	0.05555555555555555	0.16666666666666666	0.0	0.027777777777777776	0.05555555555555555	0.08333333333333333	0.027777777777777776	0.027777777777777776	0.2222222222222222	0.08333333333333333	0.05555555555555555	0.0	0.16666666666666666	0.08333333333333333	0.05555555555555555	0.16666666666666666	0.16666666666666666	0.027777777777777776	0.05555555555555555	0.027777777777777776	0.0	0.027777777777777776	0.027777777777777776	0.0	0.027777777777777776
1	0.1141804788213628	0.3535911602209945	0.3848987108655617	0.14732965009208104	0.02578268876611418	0.06998158379373849	0.09576427255985268	0.03683241252302026	0.04788213627992634	0.20257826887661146	0.3388581952117864	0.06998158379373849	0.143646408839779	0.28360957642725604	0.1878453038674033	0.11786372007366484	0.011049723756906077	0.10313075506445672	0.11049723756906077	0.06629834254143646	0.0	0.011049723756906077	0.027624309392265192	0.0	0.011049723756906077	0.04419889502762432	0.055248618784530384	0.0055248618784530384	0.03314917127071823	0.04972375690607735	0.04972375690607735	0.011049723756906077	0.0	0.027624309392265192	0.016574585635359115	0.011049723756906077	0.0	0.08839779005524863	0.016574585635359115	0.016574585635359115	0.027624309392265192	0.11049723756906077	0.1878453038674033	0.03867403314917127	0.08287292817679558	0.16574585635359115	0.143646408839779	0.09944751381215468	0.0
1	0.2037037037037037	0.3796296296296297	0.2962962962962963	0.12037037037037035	0.0925925925925926	0.1111111111111111	0.16666666666666666	0.037037037037037035	0.12962962962962962	0.25925925925925924	0.2777777777777778	0.07407407407407407	0.14814814814814814	0.2037037037037037	0.0925925925925926	0.12962962962962962	0.037037037037037035	0.16666666666666666	0.037037037037037035	0.0	0.0	0.027777777777777776	0.08333333333333333	0.027777777777777776	0.027777777777777776	0.05555555555555555	0.08333333333333333	0.0	0.027777777777777776	0.1111111111111111	0.027777777777777776	0.08333333333333333	0.0	0.05555555555555555	0.0	0.0	0.0	0.05555555555555555	0.1388888888888889	0.0	0.1111111111111111	0.6388888888888888	0.1388888888888889	0.05555555555555555	0.05555555555555555	0.1111111111111111	0.1111111111111111	0.1111111111111111	0.0
1	0.3202846975088968	0.1387900355871886	0.19217081850533807	0.3487544483985765	0.15658362989323846	0.1423487544483986	0.10676156583629894	0.199288256227758	0.07829181494661921	0.04270462633451957	0.09252669039145907	0.05693950177935943	0.09252669039145907	0.04270462633451957	0.0498220640569395	0.17793594306049826	0.2775800711743772	0.04270462633451957	0.11387900355871886	0.19217081850533807	0.09608540925266904	0.05338078291814947	0.04270462633451957	0.11743772241992882	0.04270462633451957	0.04270462633451957	0.07473309608540925	0.04270462633451957	0.03202846975088968	0.04270462633451957	0.010676156583629894	0.07473309608540925	0.18149466192170816	0.021352313167259787	0.03202846975088968	0.10676156583629894	0.021352313167259787	0.03202846975088968	0.03202846975088968	0.021352313167259787	0.010676156583629894	0.010676156583629894	0.04270462633451957	0.010676156583629894	0.010676156583629894	0.010676156583629894	0.03202846975088968	0.08540925266903915	0.0
1	0.12299465240641712	0.4545454545454545	0.2994652406417112	0.12299465240641712	0.032085561497326213	0.1176470588235294	0.0855614973262032	0.0106951871657754	0.1176470588235294	0.2887700534759358	0.3315508021390374	0.106951871657754	0.0748663101604278	0.2887700534759358	0.12834224598930485	0.0855614973262032	0.0213903743315508	0.1497326203208556	0.032085561497326213	0.1176470588235294	0.0	0.0481283422459893	0.0	0.0	0.0	0.06417112299465241	0.0962566844919786	0.016042780748663103	0.0	0.0481283422459893	0.0481283422459893	0.032085561497326213	0.0	0.016042780748663103	0.0	0.0	0.0	0.11229946524064173	0.06417112299465241	0.0	0.11229946524064173	0.0962566844919786	0.17647058823529413	0.0962566844919786	0.0962566844919786	0.17647058823529413	0.1443850267379679	0.06417112299465241	0.0
1	0.16071428571428573	0.375	0.34523809523809523	0.11904761904761905	0.03571428571428571	0.11904761904761905	0.11904761904761905	0.047619047619047616	0.11904761904761905	0.2261904761904762	0.2857142857142857	0.07142857142857142	0.14285714285714285	0.2619047619047619	0.2380952380952381	0.08333333333333333	0.023809523809523808	0.09523809523809523	0.08333333333333333	0.03571428571428571	0.0	0.03571428571428571	0.017857142857142856	0.0	0.017857142857142856	0.10714285714285714	0.05357142857142857	0.0	0.10714285714285714	0.07142857142857142	0.03571428571428571	0.03571428571428571	0.0	0.017857142857142856	0.05357142857142857	0.0	0.0	0.08928571428571429	0.08928571428571429	0.0	0.10714285714285714	0.07142857142857142	0.10714285714285714	0.07142857142857142	0.07142857142857142	0.16071428571428573	0.16071428571428573	0.017857142857142856	0.0
1	0.2786016949152542	0.1885593220338983	0.2065677966101695	0.326271186440678	0.13771186440677965	0.0826271186440678	0.11228813559322036	0.1822033898305085	0.125	0.0614406779661017	0.036016949152542374	0.1461864406779661	0.15677966101694915	0.07627118644067797	0.06991525423728813	0.09957627118644068	0.09533898305084744	0.1483050847457627	0.1843220338983051	0.163135593220339	0.06038135593220339	0.04449152542372881	0.057203389830508475	0.09216101694915256	0.03177966101694915	0.025423728813559324	0.015889830508474576	0.04766949152542373	0.05084745762711865	0.03177966101694915	0.04766949152542373	0.03813559322033898	0.04449152542372881	0.06673728813559322	0.06991525423728813	0.08898305084745763	0.06673728813559322	0.028601694915254237	0.04766949152542373	0.0413135593220339	0.02224576271186441	0.0858050847457627	0.015889830508474576	0.0413135593220339	0.0413135593220339	0.0	0.006355932203389831	0.006355932203389831	0.025423728813559324
1	0.2265193370165746	0.29281767955801097	0.3867403314917127	0.09392265193370164	0.07734806629834254	0.06629834254143646	0.2430939226519337	0.06629834254143646	0.09944751381215468	0.15469613259668508	0.27624309392265195	0.07734806629834254	0.27624309392265195	0.27624309392265195	0.16574585635359115	0.04419889502762432	0.0	0.11049723756906077	0.07734806629834254	0.0	0.0	0.0	0.09944751381215468	0.016574585635359115	0.0	0.0	0.09944751381215468	0.0	0.09944751381215468	0.06629834254143646	0.16574585635359115	0.03314917127071823	0.0	0.04972375690607735	0.04972375690607735	0.0	0.016574585635359115	0.016574585635359115	0.08287292817679558	0.03314917127071823	0.016574585635359115	0.09944751381215468	0.1160220994475138	0.06629834254143646	0.2154696132596685	0.06629834254143646	0.08287292817679558	0.03314917127071823	0.0
1	0.3923705722070845	0.14986376021798364	0.1989100817438692	0.25885558583106266	0.228882833787466	0.09264305177111716	0.14168937329700276	0.22343324250681199	0.15803814713896458	0.043596730245231606	0.01634877384196185	0.07084468664850138	0.16348773841961853	0.08719346049046321	0.08174386920980926	0.08719346049046321	0.1362397820163488	0.0653950953678474	0.17983651226158034	0.10899182561307902	0.13896457765667575	0.0653950953678474	0.11444141689373295	0.09809264305177112	0.0653950953678474	0.01634877384196185	0.02452316076294278	0.0326975476839237	0.14713896457765668	0.0326975476839237	0.0326975476839237	0.0326975476839237	0.07356948228882834	0.0326975476839237	0.1226158038147139	0.08991825613079019	0.11444141689373295	0.01634877384196185	0.0326975476839237	0.07356948228882834	0.04904632152588556	0.01634877384196185	0.0	0.01634877384196185	0.008174386920980926	0.0	0.008174386920980926	0.008174386920980926	0.04087193460490463
1	0.3397129186602871	0.1674641148325359	0.18181818181818185	0.31100478468899523	0.17703349282296652	0.10047846889952153	0.12440191387559807	0.19617224880382766	0.18181818181818185	0.06698564593301436	0.014354066985645932	0.07655502392344497	0.0861244019138756	0.07655502392344497	0.057416267942583726	0.13875598086124402	0.15311004784688995	0.09569377990430622	0.16267942583732056	0.15789473684210525	0.1076555023923445	0.0430622009569378	0.07177033492822966	0.12200956937799046	0.0861244019138756	0.03588516746411483	0.014354066985645932	0.014354066985645932	0.0645933014354067	0.05023923444976077	0.0215311004784689	0.05023923444976077	0.07177033492822966	0.057416267942583726	0.09330143540669857	0.07177033492822966	0.09330143540669857	0.02870813397129187	0.07177033492822966	0.07894736842105263	0.05023923444976077	0.05023923444976077	0.007177033492822968	0.02870813397129187	0.007177033492822968	0.0	0.007177033492822968	0.007177033492822968	0.014354066985645932
1	0.2747747747747748	0.1903153153153153	0.2083333333333333	0.32657657657657657	0.11486486486486487	0.09234234234234234	0.09684684684684684	0.2117117117117117	0.11486486486486487	0.07207207207207207	0.06531531531531531	0.11486486486486487	0.1373873873873874	0.08108108108108109	0.08333333333333333	0.11036036036036036	0.14864864864864866	0.12162162162162166	0.16666666666666666	0.16891891891891891	0.0472972972972973	0.02364864864864865	0.0472972972972973	0.0777027027027027	0.030405405405405407	0.037162162162162164	0.030405405405405407	0.037162162162162164	0.054054054054054064	0.03378378378378378	0.027027027027027032	0.04391891891891892	0.07094594594594594	0.06756756756756757	0.08108108108108109	0.09797297297297296	0.0472972972972973	0.02364864864864865	0.020270270270270268	0.0777027027027027	0.04391891891891892	0.01689189189189189	0.030405405405405407	0.030405405405405407	0.037162162162162164	0.010135135135135136	0.010135135135135136	0.037162162162162164	0.05067567567567568
1	0.2639821029082774	0.1767337807606264	0.2214765100671141	0.3378076062639821	0.09395973154362416	0.08501118568232663	0.1342281879194631	0.19239373601789708	0.14317673378076062	0.06263982102908278	0.03131991051454139	0.12080536912751676	0.1297539149888143	0.09843400447427292	0.07158836689038031	0.12527964205816555	0.13870246085011187	0.11185682326621924	0.1879194630872484	0.1610738255033557	0.03355704697986577	0.026845637583892617	0.04697986577181208	0.053691275167785234	0.060402684563758385	0.026845637583892617	0.013422818791946308	0.040268456375838924	0.0738255033557047	0.04697986577181208	0.03355704697986577	0.04697986577181208	0.08053691275167785	0.053691275167785234	0.06711409395973154	0.08053691275167785	0.04697986577181208	0.08724832214765099	0.053691275167785234	0.08724832214765099	0.04697986577181208	0.04697986577181208	0.006711409395973154	0.026845637583892617	0.026845637583892617	0.0	0.020134228187919462	0.0	0.026845637583892617
1	0.5233644859813084	0.04672897196261682	0.09345794392523364	0.3364485981308411	0.3364485981308411	0.07476635514018691	0.07476635514018691	0.35514018691588783	0.05607476635514018	0.05607476635514018	0.0	0.037383177570093455	0.11214953271028036	0.0	0.018691588785046728	0.05607476635514018	0.3364485981308411	0.018691588785046728	0.09345794392523364	0.16822429906542055	0.22429906542056074	0.05607476635514018	0.02803738317757009	0.2803738317757009	0.08411214953271028	0.02803738317757009	0.0	0.05607476635514018	0.05607476635514018	0.0	0.02803738317757009	0.02803738317757009	0.2523364485981308	0.02803738317757009	0.08411214953271028	0.14018691588785046	0.05607476635514018	0.2523364485981308	0.0	0.02803738317757009	0.02803738317757009	0.14018691588785046	0.0	0.0	0.0	0.0	0.0	0.0	0.0
1	0.4077669902912621	0.17475728155339804	0.1650485436893204	0.2524271844660194	0.2330097087378641	0.1553398058252427	0.21359223300970875	0.13592233009708735	0.13592233009708735	0.0970873786407767	0.019417475728155338	0.13592233009708735	0.1941747572815534	0.019417475728155338	0.019417475728155338	0.0970873786407767	0.17475728155339804	0.11650485436893206	0.07766990291262135	0.11650485436893206	0.11650485436893206	0.05825242718446603	0.14563106796116504	0.11650485436893206	0.11650485436893206	0.05825242718446603	0.0	0.05825242718446603	0.14563106796116504	0.0	0.029126213592233014	0.14563106796116504	0.029126213592233014	0.05825242718446603	0.029126213592233014	0.08737864077669902	0.11650485436893206	0.029126213592233014	0.029126213592233014	0.0	0.0	0.17475728155339804	0.029126213592233014	0.05825242718446603	0.0	0.029126213592233014	0.0	0.0	0.05825242718446603
1	0.2748091603053435	0.20610687022900764	0.1984732824427481	0.32061068702290074	0.15267175572519084	0.07633587786259542	0.13740458015267176	0.13740458015267176	0.0916030534351145	0.06106870229007633	0.015267175572519085	0.22900763358778625	0.15267175572519084	0.0916030534351145	0.06106870229007633	0.0916030534351145	0.1068702290076336	0.16793893129770993	0.18320610687022895	0.1068702290076336	0.16030534351145034	0.0916030534351145	0.06870229007633588	0.06870229007633588	0.022900763358778626	0.04580152671755725	0.0	0.04580152671755725	0.13740458015267176	0.06870229007633588	0.04580152671755725	0.04580152671755725	0.022900763358778626	0.06870229007633588	0.11450381679389313	0.0	0.04580152671755725	0.0	0.06870229007633588	0.022900763358778626	0.04580152671755725	0.022900763358778626	0.0	0.04580152671755725	0.022900763358778626	0.0	0.0	0.0	0.06870229007633588
1	0.2857142857142857	0.15873015873015872	0.16666666666666666	0.3888888888888889	0.07936507936507936	0.09523809523809523	0.12698412698412698	0.2380952380952381	0.14285714285714285	0.015873015873015872	0.031746031746031744	0.1111111111111111	0.09523809523809523	0.047619047619047616	0.09523809523809523	0.1746031746031746	0.2222222222222222	0.14285714285714285	0.15873015873015872	0.20634920634920634	0.047619047619047616	0.047619047619047616	0.047619047619047616	0.023809523809523808	0.07142857142857142	0.0	0.0	0.07142857142857142	0.047619047619047616	0.0	0.0	0.11904761904761905	0.09523809523809523	0.07142857142857142	0.023809523809523808	0.16666666666666666	0.0	0.023809523809523808	0.047619047619047616	0.14285714285714285	0.023809523809523808	0.023809523809523808	0.0	0.0	0.047619047619047616	0.0	0.0	0.0	0.047619047619047616
1	0.2545454545454545	0.17272727272727273	0.2636363636363636	0.3090909090909091	0.054545454545454536	0.07272727272727272	0.2545454545454545	0.10909090909090907	0.09090909090909093	0.07272727272727272	0.03636363636363636	0.18181818181818185	0.14545454545454545	0.12727272727272726	0.10909090909090907	0.12727272727272726	0.2	0.10909090909090907	0.10909090909090907	0.18181818181818185	0.027272727272727268	0.054545454545454536	0.0	0.027272727272727268	0.027272727272727268	0.027272727272727268	0.027272727272727268	0.027272727272727268	0.10909090909090907	0.10909090909090907	0.10909090909090907	0.054545454545454536	0.054545454545454536	0.0	0.027272727272727268	0.08181818181818183	0.0	0.0	0.10909090909090907	0.027272727272727268	0.027272727272727268	0.16363636363636366	0.0	0.027272727272727268	0.0	0.0	0.027272727272727268	0.027272727272727268	0.054545454545454536
1	0.3641025641025641	0.1641025641025641	0.13333333333333333	0.3384615384615385	0.18461538461538465	0.10256410256410256	0.061538461538461535	0.3076923076923077	0.14358974358974358	0.030769230769230767	0.030769230769230767	0.12307692307692307	0.09230769230769233	0.09230769230769233	0.07179487179487179	0.05128205128205128	0.2358974358974359	0.10256410256410256	0.14358974358974358	0.13333333333333333	0.09230769230769233	0.061538461538461535	0.015384615384615384	0.12307692307692307	0.07692307692307693	0.0	0.030769230769230767	0.030769230769230767	0.1076923076923077	0.0	0.015384615384615384	0.030769230769230767	0.15384615384615385	0.09230769230769233	0.13846153846153847	0.07692307692307693	0.04615384615384616	0.04615384615384616	0.030769230769230767	0.09230769230769233	0.015384615384615384	0.0	0.0	0.030769230769230767	0.0	0.015384615384615384	0.030769230769230767	0.0	0.09230769230769233
1	0.33182844243792325	0.2031602708803612	0.16930022573363432	0.29571106094808125	0.18510158013544012	0.10835214446952596	0.1309255079006772	0.18510158013544012	0.19413092550790068	0.045146726862302484	0.013544018058690743	0.14446952595936793	0.1038374717832957	0.07674943566591423	0.05417607223476298	0.09480812641083522	0.12641083521444696	0.1670428893905192	0.1309255079006772	0.1309255079006772	0.1015801354401806	0.05417607223476298	0.08126410835214448	0.12189616252821672	0.06094808126410835	0.02708803611738149	0.0067720090293453715	0.05417607223476298	0.0744920993227991	0.04063205417607224	0.06094808126410835	0.04740406320541761	0.06772009029345373	0.10835214446952596	0.06094808126410835	0.04063205417607224	0.1015801354401806	0.05417607223476298	0.06772009029345373	0.05417607223476298	0.02031602708803612	0.013544018058690743	0.0067720090293453715	0.04063205417607224	0.02031602708803612	0.0	0.0	0.0	0.02708803611738149
1	0.22878228782287824	0.2177121771217712	0.14022140221402213	0.4132841328413284	0.0959409594095941	0.11070110701107012	0.06642066420664207	0.16974169741697415	0.12546125461254612	0.08118081180811808	0.014760147601476013	0.1992619926199262	0.06642066420664207	0.06642066420664207	0.06642066420664207	0.11070110701107012	0.15498154981549814	0.16236162361623616	0.16236162361623616	0.24354243542435425	0.022140221402214017	0.06642066420664207	0.022140221402214017	0.055350553505535055	0.06642066420664207	0.022140221402214017	0.0	0.07749077490774907	0.011070110701107009	0.033210332103321034	0.011070110701107009	0.044280442804428034	0.06642066420664207	0.033210332103321034	0.055350553505535055	0.0996309963099631	0.044280442804428034	0.044280442804428034	0.011070110701107009	0.08856088560885607	0.022140221402214017	0.022140221402214017	0.022140221402214017	0.07749077490774907	0.0	0.011070110701107009	0.011070110701107009	0.0	0.044280442804428034
1	0.2696476964769648	0.15040650406504066	0.18292682926829268	0.3970189701897019	0.11382113821138212	0.07588075880758807	0.0948509485094851	0.20596205962059624	0.10298102981029812	0.04065040650406504	0.010840108401084007	0.14092140921409213	0.08943089430894309	0.07046070460704608	0.06504065040650407	0.14905149051490515	0.1842818428184282	0.10840108401084013	0.2032520325203252	0.2086720867208672	0.06504065040650407	0.04065040650406504	0.032520325203252036	0.08130081300813008	0.036585365853658534	0.02032520325203252	0.0040650406504065045	0.05284552845528456	0.032520325203252036	0.016260162601626018	0.032520325203252036	0.05691056910569105	0.08536585365853659	0.028455284552845524	0.07723577235772358	0.1097560975609756	0.05691056910569105	0.016260162601626018	0.032520325203252036	0.04878048780487805	0.028455284552845524	0.008130081300813009	0.0040650406504065045	0.028455284552845524	0.0040650406504065045	0.0040650406504065045	0.0	0.008130081300813009	0.04878048780487805
1	0.25217391304347825	0.2	0.17391304347826084	0.3739130434782609	0.1217391304347826	0.08695652173913042	0.08695652173913042	0.1565217391304348	0.1565217391304348	0.06956521739130435	0.034782608695652174	0.1217391304347826	0.052173913043478265	0.10434782608695653	0.1217391304347826	0.1565217391304348	0.1217391304347826	0.1217391304347826	0.19130434782608696	0.2260869565217392	0.0782608695652174	0.02608695652173913	0.052173913043478265	0.10434782608695653	0.052173913043478265	0.02608695652173913	0.02608695652173913	0.02608695652173913	0.052173913043478265	0.02608695652173913	0.052173913043478265	0.0	0.0782608695652174	0.052173913043478265	0.052173913043478265	0.052173913043478265	0.0782608695652174	0.052173913043478265	0.052173913043478265	0.052173913043478265	0.02608695652173913	0.02608695652173913	0.0	0.052173913043478265	0.0	0.0	0.0	0.052173913043478265	0.02608695652173913
1	0.15130023640661938	0.3995271867612293	0.27423167848699764	0.17494089834515367	0.03309692671394799	0.11347517730496455	0.08037825059101655	0.056737588652482275	0.12293144208037825	0.2695035460992908	0.2411347517730497	0.10401891252955082	0.08037825059101655	0.2505910165484633	0.1182033096926714	0.0851063829787234	0.047281323877068564	0.10401891252955082	0.09456264775413713	0.07092198581560284	0.02836879432624113	0.02836879432624113	0.014184397163120569	0.007092198581560284	0.014184397163120569	0.1276595744680851	0.02127659574468085	0.007092198581560284	0.02836879432624113	0.04964539007092199	0.014184397163120569	0.02836879432624113	0.0	0.02127659574468085	0.02836879432624113	0.03546099290780142	0.007092198581560284	0.0851063829787234	0.07092198581560284	0.02127659574468085	0.056737588652482275	0.1347517730496454	0.1773049645390071	0.09219858156028367	0.0425531914893617	0.1773049645390071	0.11347517730496455	0.02836879432624113	0.02127659574468085
1	0.3442622950819672	0.1851851851851852	0.19611414693381907	0.2744383727990285	0.19186399514268368	0.10443230115361264	0.16272009714632665	0.16879174256223434	0.16514875531268974	0.06800242865816636	0.02064359441408621	0.10564663023679416	0.12507589556769885	0.07285974499089254	0.07043108682452945	0.1092896174863388	0.14571948998178508	0.11414693381906495	0.12386156648451732	0.129933211900425	0.08561020036429873	0.0692167577413479	0.08925318761384335	0.09289617486338796	0.058287795992714025	0.04007285974499089	0.014571948998178506	0.041894353369763215	0.058287795992714025	0.051001821493624776	0.051001821493624776	0.07468123861566485	0.060109289617486336	0.03460837887067395	0.07650273224043716	0.07650273224043716	0.10200364298724957	0.03642987249544627	0.0546448087431694	0.052823315118397086	0.05646630236794172	0.029143897996357013	0.007285974499089253	0.032786885245901634	0.007285974499089253	0.007285974499089253	0.009107468123861569	0.007285974499089253	0.03642987249544627
1	0.35	0.18380281690140848	0.18591549295774648	0.2802816901408451	0.19436619718309853	0.12816901408450704	0.14366197183098592	0.17183098591549295	0.1563380281690141	0.07042253521126761	0.02112676056338028	0.10845070422535212	0.11549295774647887	0.0647887323943662	0.06338028169014084	0.12112676056338027	0.17183098591549295	0.09295774647887324	0.13661971830985914	0.12253521126760565	0.09084507042253524	0.0823943661971831	0.07605633802816901	0.09507042253521128	0.07394366197183097	0.04859154929577465	0.014788732394366197	0.0528169014084507	0.0528169014084507	0.04225352112676056	0.04859154929577465	0.0676056338028169	0.07816901408450705	0.04225352112676056	0.07605633802816901	0.0528169014084507	0.08028169014084507	0.061267605633802825	0.04859154929577465	0.059154929577464786	0.059154929577464786	0.03380281690140845	0.01056338028169014	0.02535211267605634	0.016901408450704224	0.006338028169014085	0.006338028169014085	0.002112676056338028	0.04647887323943662
1	0.2839637719765583	0.1923281832711774	0.1928609483217901	0.33084709643047416	0.12786361214704314	0.09696323921150772	0.12040490143846565	0.16835375599360686	0.12999467234949388	0.07565263718700052	0.02876931273308472	0.13638785295684602	0.1001598295151838	0.08204581779435269	0.07565263718700052	0.12466702184336707	0.1555673947789025	0.1161427810335642	0.15769845498135324	0.1662226957911561	0.07831646244006392	0.04635055940330314	0.05114544485881727	0.07192328183271178	0.04475226425146511	0.03995737879595099	0.006393180607352157	0.05114544485881727	0.04155567394778902	0.043153969099627064	0.03196590303676078	0.06393180607352157	0.06393180607352157	0.03835908364411295	0.0527437400106553	0.08950452850293021	0.04475226425146511	0.033564198188598834	0.04635055940330314	0.06712839637719765	0.0527437400106553	0.02077783697389451	0.009589770911028236	0.04635055940330314	0.011188066062866276	0.006393180607352157	0.012786361214704316	0.012786361214704316	0.03995737879595099
1	0.3139407244785949	0.17178924259055986	0.1690450054884742	0.34522502744237105	0.16355653128430298	0.09879253567508232	0.11086717892425904	0.17892425905598244	0.1251372118551043	0.06037321624588365	0.024149286498353455	0.11964873765093305	0.09330406147091108	0.05598243688254665	0.07135016465422613	0.11086717892425904	0.17014270032930845	0.1141602634467618	0.1251372118551043	0.1986827661909989	0.1053787047200878	0.05268935236004391	0.05927552140504939	0.0938529088913282	0.04610318331503842	0.04445664105378705	0.0049396267837541145	0.04939626783754116	0.04281009879253568	0.02305159165751921	0.03622392974753018	0.06256860592755215	0.07244785949506037	0.04445664105378705	0.04116355653128431	0.10373216245883644	0.06256860592755215	0.032930845225027434	0.03951701427003293	0.05268935236004391	0.05104281009879254	0.02140504939626784	0.009879253567508229	0.029637760702524694	0.011525795828759604	0.0049396267837541145	0.011525795828759604	0.008232711306256859	0.04281009879253568
1	0.2749445676274945	0.18181818181818185	0.2017738359201774	0.3414634146341464	0.13303769401330376	0.10864745011086474	0.11086474501108648	0.15964523281596452	0.1419068736141907	0.05543237250554324	0.022172949002217297	0.1286031042128603	0.1130820399113082	0.08203991130820401	0.08425720620842572	0.1286031042128603	0.12416851441241684	0.10199556541019957	0.19068736141906872	0.19955654101995565	0.05321507760532152	0.0565410199556541	0.0598669623059867	0.06651884700665188	0.06651884700665188	0.01995565410199556	0.013303769401330377	0.0565410199556541	0.03325942350332594	0.02993348115299335	0.03325942350332594	0.06984478935698447	0.04988913525498891	0.02993348115299335	0.07649667405764966	0.07649667405764966	0.08647450110864745	0.036585365853658534	0.02993348115299335	0.0598669623059867	0.04988913525498891	0.02328159645232816	0.006651884700665189	0.02328159645232816	0.013303769401330377	0.006651884700665189	0.00997782705099778	0.003325942350332595	0.02993348115299335
1	0.3855421686746988	0.24096385542168675	0.18072289156626506	0.1927710843373494	0.1686746987951807	0.21686746987951808	0.14457831325301204	0.21686746987951808	0.24096385542168675	0.14457831325301204	0.024096385542168683	0.07228915662650602	0.1927710843373494	0.024096385542168683	0.1686746987951807	0.07228915662650602	0.14457831325301204	0.0963855421686747	0.12048192771084335	0.024096385542168683	0.03614457831325301	0.18072289156626506	0.0	0.07228915662650602	0.14457831325301204	0.10843373493975904	0.03614457831325301	0.03614457831325301	0.07228915662650602	0.03614457831325301	0.07228915662650602	0.03614457831325301	0.07228915662650602	0.07228915662650602	0.14457831325301204	0.03614457831325301	0.10843373493975904	0.07228915662650602	0.03614457831325301	0.14457831325301204	0.14457831325301204	0.0	0.0	0.07228915662650602	0.03614457831325301	0.0	0.0	0.0	0.03614457831325301
1	0.3602941176470588	0.2058823529411765	0.3014705882352941	0.1323529411764706	0.19117647058823528	0.16176470588235295	0.2794117647058824	0.05882352941176471	0.2647058823529412	0.05882352941176471	0.0	0.08823529411764706	0.16176470588235295	0.17647058823529413	0.22058823529411764	0.08823529411764706	0.07352941176470587	0.014705882352941175	0.14705882352941174	0.029411764705882363	0.04411764705882353	0.15441176470588236	0.0661764705882353	0.04411764705882353	0.1323529411764706	0.0661764705882353	0.0	0.04411764705882353	0.1323529411764706	0.17647058823529413	0.11029411764705882	0.08823529411764706	0.04411764705882353	0.02205882352941177	0.02205882352941177	0.0	0.11029411764705882	0.02205882352941177	0.2426470588235294	0.02205882352941177	0.04411764705882353	0.0	0.0	0.04411764705882353	0.0	0.0	0.0	0.0	0.0
1	0.3285024154589372	0.18115942028985507	0.19082125603864733	0.2995169082125604	0.14492753623188406	0.12560386473429952	0.12560386473429952	0.20772946859903385	0.1642512077294686	0.04830917874396135	0.04830917874396135	0.09178743961352658	0.12560386473429952	0.07246376811594203	0.07246376811594203	0.10144927536231883	0.16908212560386476	0.10628019323671498	0.12560386473429952	0.15942028985507245	0.07971014492753623	0.028985507246376805	0.08695652173913042	0.08695652173913042	0.07246376811594203	0.014492753623188406	0.036231884057971016	0.05797101449275361	0.05797101449275361	0.043478260869565216	0.028985507246376805	0.050724637681159424	0.08695652173913042	0.050724637681159424	0.043478260869565216	0.10144927536231883	0.05797101449275361	0.05797101449275361	0.05797101449275361	0.06521739130434782	0.05797101449275361	0.014492753623188406	0.007246376811594203	0.0	0.007246376811594203	0.014492753623188406	0.036231884057971016	0.014492753623188406	0.036231884057971016
1	0.2512315270935961	0.15270935960591134	0.2019704433497537	0.3940886699507389	0.1083743842364532	0.04926108374384237	0.09852216748768472	0.17733990147783252	0.08866995073891626	0.04926108374384237	0.029556650246305417	0.11822660098522167	0.1083743842364532	0.04926108374384237	0.11822660098522167	0.17733990147783252	0.12807881773399016	0.13793103448275862	0.206896551724138	0.2561576354679803	0.10344827586206896	0.029556650246305417	0.04433497536945813	0.059113300492610835	0.014778325123152709	0.0	0.014778325123152709	0.04433497536945813	0.029556650246305417	0.04433497536945813	0.04433497536945813	0.029556650246305417	0.014778325123152709	0.029556650246305417	0.04433497536945813	0.17733990147783252	0.04433497536945813	0.0	0.04433497536945813	0.04433497536945813	0.029556650246305417	0.029556650246305417	0.0	0.04433497536945813	0.014778325123152709	0.0	0.0	0.029556650246305417	0.029556650246305417
1	0.3605769230769231	0.20192307692307693	0.15705128205128205	0.28044871794871795	0.2371794871794872	0.125	0.09615384615384616	0.15064102564102566	0.15064102564102566	0.05128205128205128	0.04487179487179487	0.14102564102564102	0.09935897435897437	0.09935897435897437	0.038461538461538464	0.07051282051282051	0.1217948717948718	0.11217948717948716	0.1282051282051282	0.15384615384615385	0.18269230769230768	0.08173076923076923	0.08173076923076923	0.10096153846153846	0.07211538461538461	0.019230769230769232	0.02403846153846154	0.0673076923076923	0.0625	0.038461538461538464	0.009615384615384616	0.03365384615384615	0.07211538461538461	0.03365384615384615	0.03365384615384615	0.10576923076923077	0.09615384615384616	0.052884615384615384	0.03365384615384615	0.038461538461538464	0.052884615384615384	0.02403846153846154	0.009615384615384616	0.014423076923076926	0.014423076923076926	0.019230769230769232	0.009615384615384616	0.02403846153846154	0.052884615384615384
1	0.3153526970954357	0.2261410788381743	0.17634854771784236	0.2821576763485477	0.16182572614107885	0.0954356846473029	0.13278008298755187	0.1867219917012448	0.17427385892116182	0.08298755186721991	0.016597510373443983	0.17427385892116182	0.13692946058091288	0.0954356846473029	0.04979253112033195	0.06639004149377592	0.1037344398340249	0.17427385892116182	0.14937759336099585	0.12033195020746887	0.11203319502074688	0.06224066390041494	0.06846473029045644	0.0933609958506224	0.03112033195020747	0.03734439834024896	0.01867219917012448	0.04979253112033195	0.08713692946058091	0.04356846473029045	0.04356846473029045	0.01867219917012448	0.1058091286307054	0.06224066390041494	0.08713692946058091	0.05601659751037345	0.0933609958506224	0.04979253112033195	0.05601659751037345	0.06224066390041494	0.06224066390041494	0.006224066390041493	0.006224066390041493	0.05601659751037345	0.0	0.024896265560165973	0.0	0.0	0.03112033195020747
1	0.12142857142857146	0.4	0.2714285714285714	0.2071428571428572	0.028571428571428567	0.08571428571428573	0.07142857142857142	0.057142857142857134	0.11428571428571427	0.2285714285714285	0.2571428571428571	0.2285714285714285	0.1	0.2	0.15714285714285714	0.057142857142857134	0.0	0.3142857142857143	0.028571428571428567	0.057142857142857134	0.0	0.0	0.042857142857142864	0.0	0.021428571428571432	0.06428571428571428	0.042857142857142864	0.0	0.021428571428571432	0.042857142857142864	0.042857142857142864	0.0	0.0	0.08571428571428573	0.0	0.0	0.0	0.06428571428571428	0.042857142857142864	0.06428571428571428	0.021428571428571432	0.45	0.021428571428571432	0.2357142857142857	0.08571428571428573	0.08571428571428573	0.15	0.042857142857142864	0.0
1	0.26804123711340205	0.19072164948453607	0.20618556701030927	0.3350515463917525	0.12371134020618554	0.09278350515463918	0.12371134020618554	0.16494845360824742	0.15463917525773194	0.041237113402061855	0.010309278350515464	0.16494845360824742	0.1134020618556701	0.09278350515463918	0.13402061855670105	0.1134020618556701	0.1134020618556701	0.14432989690721648	0.1855670103092784	0.17525773195876287	0.04639175257731959	0.030927835051546393	0.09278350515463918	0.061855670103092786	0.061855670103092786	0.0	0.015463917525773196	0.030927835051546393	0.07731958762886597	0.015463917525773196	0.061855670103092786	0.030927835051546393	0.015463917525773196	0.061855670103092786	0.07731958762886597	0.09278350515463918	0.07731958762886597	0.061855670103092786	0.030927835051546393	0.04639175257731959	0.061855670103092786	0.015463917525773196	0.0	0.0	0.0	0.015463917525773196	0.0	0.0	0.09278350515463918
1	0.14942528735632185	0.1724137931034483	0.3275862068965517	0.3505747126436782	0.03448275862068965	0.03448275862068965	0.1724137931034483	0.05747126436781608	0.04597701149425287	0.04597701149425287	0.10344827586206896	0.13793103448275862	0.11494252873563215	0.09195402298850576	0.1839080459770115	0.26436781609195403	0.10344827586206896	0.16091954022988506	0.19540229885057472	0.1839080459770115	0.0	0.0	0.017241379310344827	0.03448275862068965	0.0	0.017241379310344827	0.017241379310344827	0.017241379310344827	0.05172413793103448	0.06896551724137931	0.05172413793103448	0.06896551724137931	0.017241379310344827	0.0	0.03448275862068965	0.03448275862068965	0.0	0.017241379310344827	0.03448275862068965	0.017241379310344827	0.0	0.017241379310344827	0.06896551724137931	0.0	0.017241379310344827	0.03448275862068965	0.03448275862068965	0.05172413793103448	0.0
1	0.16326530612244894	0.16326530612244894	0.4489795918367347	0.22448979591836726	0.040816326530612235	0.040816326530612235	0.12244897959183673	0.12244897959183673	0.0	0.0	0.32653061224489793	0.0	0.24489795918367346	0.12244897959183673	0.24489795918367346	0.20408163265306128	0.040816326530612235	0.16326530612244894	0.12244897959183673	0.4489795918367347	0.0	0.0	0.0	0.061224489795918366	0.0	0.0	0.061224489795918366	0.0	0.061224489795918366	0.061224489795918366	0.061224489795918366	0.0	0.0	0.0	0.061224489795918366	0.12244897959183673	0.0	0.0	0.0	0.0	0.0	0.0	0.0	0.0	0.1836734693877551	0.061224489795918366	0.1836734693877551	0.061224489795918366	0.0
1	0.33885350318471336	0.21910828025477708	0.15414012738853505	0.2878980891719745	0.1732484076433121	0.1248407643312102	0.1375796178343949	0.18089171974522286	0.17070063694267515	0.08662420382165605	0.02802547770700637	0.14522292993630573	0.11464968152866242	0.06114649681528664	0.03312101910828025	0.08917197452229299	0.15796178343949044	0.15796178343949044	0.09936305732484076	0.1197452229299363	0.08789808917197453	0.06496815286624204	0.07643312101910828	0.08789808917197453	0.06114649681528664	0.06114649681528664	0.007643312101910828	0.0535031847133758	0.07261146496815286	0.049681528662420385	0.022929936305732482	0.06114649681528664	0.0840764331210191	0.08025477707006369	0.05732484076433121	0.034394904458598725	0.10318471337579617	0.0535031847133758	0.03821656050955414	0.06114649681528664	0.0535031847133758	0.04203821656050955	0.01910828025477707	0.049681528662420385	0.015286624203821656	0.007643312101910828	0.003821656050955414	0.015286624203821656	0.03821656050955414
1	0.158203125	0.41015625	0.306640625	0.125	0.03515625	0.15625	0.09765625	0.0234375	0.12109375	0.2265625	0.3359375	0.0859375	0.10546875	0.26953125	0.11328125	0.11328125	0.05078125	0.1171875	0.0546875	0.02734375	0.005859375	0.0234375	0.029296875	0.0	0.03515625	0.087890625	0.10546875	0.017578125	0.017578125	0.064453125	0.052734375	0.01171875	0.0	0.017578125	0.017578125	0.0	0.0234375	0.12890625	0.052734375	0.029296875	0.0703125	0.123046875	0.181640625	0.046875	0.09375	0.1875	0.099609375	0.09375	0.029296875
1	0.3023255813953488	0.22410147991543344	0.19027484143763213	0.2832980972515856	0.14799154334038056	0.10570824524312897	0.12684989429175475	0.16913319238900634	0.160676532769556	0.09302325581395347	0.05496828752642706	0.12684989429175475	0.11839323467230445	0.059196617336152224	0.07610993657505286	0.10993657505285412	0.1226215644820296	0.17758985200845667	0.10570824524312897	0.10993657505285412	0.07610993657505286	0.03805496828752643	0.03805496828752643	0.12050739957716702	0.03805496828752643	0.06342494714587738	0.012684989429175477	0.04439746300211417	0.04439746300211417	0.04439746300211417	0.03805496828752643	0.06342494714587738	0.057082452431289635	0.07610993657505286	0.0507399577167019	0.06342494714587738	0.0507399577167019	0.03171247357293869	0.0824524312896406	0.07610993657505286	0.057082452431289635	0.06342494714587738	0.012684989429175477	0.0507399577167019	0.012684989429175477	0.0	0.03805496828752643	0.03171247357293869	0.02536997885835095
1	0.325225851285615	0.2237665045170257	0.18068102849200834	0.2703266157053509	0.17512161223071576	0.14315496872828354	0.1320361362056984	0.15427380125086865	0.1834607366226546	0.07644197359277276	0.029186935371785964	0.15010423905489922	0.13064628214037527	0.08756080611535788	0.055594162612925636	0.0778318276580959	0.11535788742182072	0.1320361362056984	0.1348158443363447	0.12647671994440585	0.06462821403752605	0.08756080611535788	0.06671299513551078	0.08339124391938846	0.08964558721334259	0.037526059763724806	0.022932592077831826	0.06462821403752605	0.06462821403752605	0.04794996525364837	0.03961084086170952	0.04378040305767894	0.037526059763724806	0.06045865184155664	0.05003474635163308	0.07922168172341904	0.10006949270326616	0.06254343293954134	0.06462821403752605	0.06462821403752605	0.06045865184155664	0.029186935371785964	0.004169562195969423	0.04586518415566365	0.01667824878387769	0.006254343293954135	0.006254343293954135	0.014593467685892982	0.03335649756775538
1	0.3186490455212922	0.2209985315712188	0.17400881057268722	0.28634361233480177	0.15859030837004404	0.1277533039647577	0.13362701908957414	0.16740088105726872	0.16593245227606462	0.09104258443465492	0.032305433186490456	0.13509544787077826	0.12041116005873714	0.07782672540381791	0.04698972099853157	0.09544787077826726	0.14243759177679882	0.1277533039647577	0.1277533039647577	0.1395007342143906	0.07929515418502202	0.07929515418502202	0.06387665198237885	0.07048458149779736	0.07048458149779736	0.05066079295154185	0.019823788546255508	0.048458149779735685	0.06607929515418502	0.04625550660792952	0.03303964757709251	0.05726872246696035	0.07488986784140969	0.05506607929515418	0.04405286343612335	0.07268722466960352	0.07268722466960352	0.048458149779735685	0.05506607929515418	0.07268722466960352	0.07048458149779736	0.02643171806167401	0.004405286343612335	0.05286343612334802	0.013215859030837005	0.015418502202643172	0.00881057268722467	0.011013215859030838	0.022026431718061675
1	0.16363636363636366	0.3272727272727273	0.3575757575757576	0.15151515151515152	0.02424242424242424	0.09696969696969696	0.14545454545454545	0.060606060606060615	0.14545454545454545	0.13333333333333333	0.2909090909090909	0.060606060606060615	0.14545454545454545	0.2303030303030303	0.18181818181818185	0.12121212121212124	0.01212121212121212	0.1696969696969697	0.060606060606060615	0.048484848484848485	0.10909090909090907	0.0	0.03636363636363636	0.0	0.0	0.03636363636363636	0.10909090909090907	0.0	0.09090909090909093	0.03636363636363636	0.14545454545454545	0.01818181818181818	0.0	0.03636363636363636	0.03636363636363636	0.01818181818181818	0.01818181818181818	0.054545454545454536	0.09090909090909093	0.054545454545454536	0.07272727272727272	0.03636363636363636	0.09090909090909093	0.03636363636363636	0.07272727272727272	0.16363636363636366	0.10909090909090907	0.07272727272727272	0.01818181818181818
1	0.3257918552036199	0.1583710407239819	0.17986425339366516	0.33597285067873306	0.15384615384615385	0.1085972850678733	0.11990950226244344	0.2058823529411765	0.1515837104072398	0.038461538461538464	0.00904977375565611	0.11085972850678733	0.11990950226244344	0.05656108597285067	0.06334841628959276	0.11990950226244344	0.16289592760180996	0.10633484162895927	0.167420814479638	0.16968325791855204	0.08484162895927602	0.06787330316742081	0.04751131221719457	0.07805429864253394	0.08144796380090498	0.020361990950226245	0.003393665158371041	0.05429864253393665	0.05429864253393665	0.03054298642533937	0.04072398190045249	0.05429864253393665	0.061085972850678724	0.05090497737556561	0.08144796380090498	0.10180995475113122	0.06787330316742081	0.033936651583710405	0.04411764705882353	0.07805429864253394	0.03733031674208145	0.010180995475113122	0.003393665158371041	0.016968325791855202	0.003393665158371041	0.0	0.0	0.010180995475113122	0.03054298642533937
1	0.30701754385964913	0.20175438596491227	0.14035087719298245	0.3508771929824561	0.14035087719298245	0.14035087719298245	0.10526315789473684	0.21052631578947367	0.2456140350877193	0.03508771929824561	0.0	0.12280701754385966	0.03508771929824561	0.10526315789473684	0.12280701754385966	0.10526315789473684	0.17543859649122806	0.12280701754385966	0.14035087719298245	0.21052631578947367	0.02631578947368421	0.05263157894736842	0.05263157894736842	0.10526315789473684	0.15789473684210525	0.0	0.0	0.02631578947368421	0.02631578947368421	0.02631578947368421	0.05263157894736842	0.05263157894736842	0.0	0.10526315789473684	0.05263157894736842	0.15789473684210525	0.10526315789473684	0.07894736842105263	0.02631578947368421	0.13157894736842105	0.0	0.0	0.0	0.05263157894736842	0.0	0.0	0.0	0.0	0.05263157894736842
1	0.2285714285714285	0.13333333333333333	0.2857142857142857	0.3523809523809524	0.09523809523809523	0.13333333333333333	0.057142857142857134	0.17142857142857146	0.09523809523809523	0.0380952380952381	0.01904761904761905	0.11428571428571427	0.17142857142857146	0.0380952380952381	0.2095238095238096	0.2476190476190477	0.09523809523809523	0.057142857142857134	0.3809523809523809	0.11428571428571427	0.0	0.08571428571428573	0.0	0.057142857142857134	0.028571428571428567	0.057142857142857134	0.028571428571428567	0.08571428571428573	0.0	0.0	0.0	0.08571428571428573	0.0	0.0	0.11428571428571427	0.14285714285714285	0.028571428571428567	0.0	0.057142857142857134	0.057142857142857134	0.0	0.0	0.0	0.057142857142857134	0.028571428571428567	0.0	0.0	0.0	0.057142857142857134
1	0.3019323671497585	0.17246376811594202	0.185024154589372	0.34057971014492755	0.13333333333333333	0.1072463768115942	0.12270531400966185	0.1961352657004831	0.13043478260869565	0.06280193236714976	0.02318840579710145	0.11497584541062802	0.12753623188405794	0.06570048309178744	0.05410628019323672	0.11207729468599034	0.1681159420289855	0.09565217391304348	0.15942028985507245	0.1826086956521739	0.07101449275362319	0.06521739130434782	0.042028985507246375	0.06956521739130435	0.056521739130434775	0.04057971014492753	0.013043478260869565	0.0463768115942029	0.06666666666666668	0.031884057971014484	0.021739130434782608	0.06376811594202897	0.07536231884057971	0.03768115942028986	0.07101449275362319	0.10434782608695653	0.052173913043478265	0.02608695652173913	0.0463768115942029	0.07101449275362319	0.052173913043478265	0.01884057971014493	0.007246376811594203	0.03333333333333333	0.014492753623188406	0.0014492753623188404	0.0057971014492753615	0.013043478260869565	0.03333333333333333
1	0.2838709677419355	0.2	0.2709677419354839	0.24516129032258066	0.11612903225806452	0.1032258064516129	0.12903225806451613	0.18064516129032251	0.15483870967741936	0.07741935483870968	0.06451612903225806	0.1032258064516129	0.18064516129032251	0.09032258064516127	0.12903225806451613	0.1032258064516129	0.07741935483870968	0.12903225806451613	0.18064516129032251	0.09032258064516127	0.15483870967741936	0.07741935483870968	0.01935483870967742	0.05806451612903226	0.01935483870967742	0.05806451612903226	0.03870967741935484	0.03870967741935484	0.05806451612903226	0.03870967741935484	0.07741935483870968	0.01935483870967742	0.15483870967741936	0.11612903225806452	0.07741935483870968	0.03870967741935484	0.07741935483870968	0.01935483870967742	0.03870967741935484	0.0967741935483871	0.11612903225806452	0.0	0.0	0.0	0.03870967741935484	0.01935483870967742	0.01935483870967742	0.01935483870967742	0.01935483870967742
1	0.11965811965811965	0.27350427350427353	0.3162393162393162	0.2905982905982906	0.034188034188034185	0.034188034188034185	0.10256410256410256	0.05128205128205128	0.034188034188034185	0.10256410256410256	0.20512820512820512	0.1880341880341881	0.10256410256410256	0.2905982905982906	0.17094017094017094	0.15384615384615385	0.05128205128205128	0.10256410256410256	0.2393162393162393	0.11965811965811965	0.02564102564102564	0.0	0.02564102564102564	0.02564102564102564	0.0	0.02564102564102564	0.02564102564102564	0.0	0.02564102564102564	0.07692307692307693	0.02564102564102564	0.02564102564102564	0.0	0.05128205128205128	0.02564102564102564	0.0	0.0	0.02564102564102564	0.02564102564102564	0.0	0.0	0.02564102564102564	0.10256410256410256	0.05128205128205128	0.05128205128205128	0.10256410256410256	0.05128205128205128	0.07692307692307693	0.0
1	0.33879781420765026	0.1844262295081968	0.21311475409836064	0.2636612021857924	0.16120218579234974	0.12295081967213115	0.15300546448087432	0.18032786885245905	0.16666666666666666	0.07650273224043716	0.016393442622950817	0.1092896174863388	0.14754098360655735	0.07103825136612021	0.08743169398907104	0.10382513661202186	0.14207650273224046	0.09836065573770493	0.15300546448087432	0.1092896174863388	0.0860655737704918	0.05327868852459016	0.05737704918032788	0.0860655737704918	0.07377049180327869	0.04098360655737705	0.008196721311475409	0.06557377049180327	0.0942622950819672	0.036885245901639344	0.04098360655737705	0.04918032786885247	0.06557377049180327	0.04508196721311476	0.06967213114754098	0.07377049180327869	0.06557377049180327	0.07377049180327869	0.0778688524590164	0.06967213114754098	0.05737704918032788	0.032786885245901634	0.004098360655737704	0.04098360655737705	0.0	0.0	0.016393442622950817	0.008196721311475409	0.04508196721311476
1	0.2230769230769231	0.2076923076923077	0.26153846153846155	0.3076923076923077	0.09230769230769233	0.04615384615384616	0.16923076923076924	0.12307692307692307	0.15384615384615385	0.09230769230769233	0.04615384615384616	0.12307692307692307	0.1076923076923077	0.13846153846153847	0.15384615384615385	0.09230769230769233	0.07692307692307693	0.13846153846153847	0.12307692307692307	0.3076923076923077	0.02307692307692308	0.02307692307692308	0.09230769230769233	0.02307692307692308	0.0	0.02307692307692308	0.02307692307692308	0.02307692307692308	0.02307692307692308	0.09230769230769233	0.06923076923076922	0.06923076923076922	0.04615384615384616	0.02307692307692308	0.06923076923076922	0.02307692307692308	0.09230769230769233	0.02307692307692308	0.06923076923076922	0.04615384615384616	0.06923076923076922	0.0	0.0	0.06923076923076922	0.04615384615384616	0.0	0.02307692307692308	0.0	0.02307692307692308
1	0.21933962264150944	0.3207547169811321	0.3113207547169811	0.14858490566037735	0.09905660377358493	0.1320754716981132	0.1650943396226415	0.042452830188679236	0.12264150943396225	0.16981132075471694	0.2169811320754717	0.09905660377358493	0.18396226415094336	0.17452830188679244	0.13679245283018868	0.09905660377358493	0.0330188679245283	0.1320754716981132	0.07547169811320754	0.05660377358490566	0.03537735849056604	0.03537735849056604	0.09905660377358493	0.021226415094339614	0.02830188679245283	0.09198113207547168	0.06367924528301888	0.014150943396226415	0.07075471698113207	0.05660377358490566	0.07783018867924528	0.042452830188679236	0.042452830188679236	0.03537735849056604	0.021226415094339614	0.007075471698113208	0.05660377358490566	0.049528301886792456	0.042452830188679236	0.03537735849056604	0.06367924528301888	0.049528301886792456	0.12028301886792453	0.07075471698113207	0.09198113207547168	0.05660377358490566	0.09198113207547168	0.07783018867924528	0.021226415094339614
1	0.22916666666666666	0.3489583333333333	0.28125	0.140625	0.08333333333333333	0.14583333333333334	0.16666666666666666	0.0625	0.13541666666666666	0.1875	0.22916666666666666	0.10416666666666667	0.21875	0.16666666666666666	0.13541666666666666	0.07291666666666667	0.020833333333333332	0.15625	0.0625	0.041666666666666664	0.0	0.015625	0.078125	0.03125	0.015625	0.125	0.0625	0.015625	0.078125	0.0625	0.078125	0.03125	0.0	0.0625	0.03125	0.0	0.046875	0.0625	0.046875	0.046875	0.078125	0.0625	0.140625	0.0625	0.140625	0.296875	0.046875	0.0625	0.03125
1	0.2542372881355932	0.23728813559322035	0.23728813559322035	0.2711864406779661	0.13559322033898305	0.1016949152542373	0.1016949152542373	0.15254237288135594	0.0847457627118644	0.15254237288135594	0.0847457627118644	0.11864406779661014	0.1694915254237288	0.0847457627118644	0.1694915254237288	0.13559322033898305	0.1016949152542373	0.1016949152542373	0.2033898305084746	0.1016949152542373	0.025423728813559324	0.07627118644067797	0.05084745762711865	0.07627118644067797	0.05084745762711865	0.1016949152542373	0.0	0.0	0.07627118644067797	0.05084745762711865	0.0	0.025423728813559324	0.05084745762711865	0.05084745762711865	0.1016949152542373	0.025423728813559324	0.1016949152542373	0.0	0.025423728813559324	0.0	0.05084745762711865	0.05084745762711865	0.05084745762711865	0.1016949152542373	0.0	0.0	0.1016949152542373	0.025423728813559324	0.0
1	0.12837837837837834	0.3851351351351352	0.27702702702702703	0.20945945945945946	0.027027027027027032	0.08108108108108109	0.08108108108108109	0.06756756756756757	0.0945945945945946	0.21621621621621626	0.25675675675675674	0.21621621621621626	0.10810810810810813	0.21621621621621626	0.12162162162162166	0.08108108108108109	0.027027027027027032	0.2702702702702703	0.06756756756756757	0.054054054054054064	0.0	0.020270270270270268	0.0	0.020270270270270268	0.020270270270270268	0.060810810810810814	0.040540540540540536	0.0	0.020270270270270268	0.040540540540540536	0.020270270270270268	0.040540540540540536	0.0	0.040540540540540536	0.020270270270270268	0.040540540540540536	0.040540540540540536	0.060810810810810814	0.020270270270270268	0.020270270270270268	0.020270270270270268	0.4459459459459459	0.060810810810810814	0.18243243243243248	0.060810810810810814	0.08108108108108109	0.16216216216216214	0.060810810810810814	0.020270270270270268
1	0.3071895424836601	0.16732026143790849	0.2196078431372549	0.3058823529411765	0.16732026143790849	0.08888888888888889	0.12026143790849672	0.18823529411764706	0.1176470588235294	0.057516339869281036	0.026143790849673203	0.13071895424836602	0.1437908496732026	0.0915032679738562	0.1045751633986928	0.08888888888888889	0.13594771241830064	0.09411764705882353	0.17777777777777778	0.14640522875816994	0.06666666666666668	0.0392156862745098	0.07450980392156863	0.10196078431372547	0.035294117647058816	0.031372549019607836	0.007843137254901959	0.05882352941176471	0.07058823529411765	0.0392156862745098	0.043137254901960784	0.0196078431372549	0.07058823529411765	0.05098039215686274	0.09411764705882353	0.06274509803921569	0.07058823529411765	0.0196078431372549	0.0392156862745098	0.047058823529411764	0.035294117647058816	0.0039215686274509795	0.007843137254901959	0.043137254901960784	0.007843137254901959	0.0039215686274509795	0.015686274509803918	0.011764705882352941	0.043137254901960784
1	0.28205128205128205	0.18725718725718726	0.20046620046620048	0.33022533022533024	0.128982128982129	0.09013209013209013	0.10411810411810413	0.2097902097902098	0.18181818181818185	0.04972804972804973	0.02175602175602176	0.11655011655011654	0.09168609168609168	0.08547008547008547	0.08547008547008547	0.1351981351981352	0.13053613053613053	0.1445221445221445	0.1864801864801865	0.15384615384615385	0.046620046620046623	0.05128205128205128	0.04428904428904429	0.08857808857808858	0.06293706293706294	0.023310023310023312	0.004662004662004662	0.03962703962703962	0.046620046620046623	0.02797202797202797	0.03263403263403263	0.05827505827505827	0.05128205128205128	0.07226107226107226	0.08857808857808858	0.09557109557109557	0.08158508158508157	0.02797202797202797	0.04895104895104895	0.11188811188811187	0.03496503496503497	0.006993006993006993	0.006993006993006993	0.03263403263403263	0.006993006993006993	0.009324009324009324	0.004662004662004662	0.011655011655011656	0.03496503496503497
1	0.3055555555555556	0.21296296296296294	0.2407407407407408	0.2407407407407408	0.14814814814814814	0.1111111111111111	0.16666666666666666	0.12962962962962962	0.1851851851851852	0.1111111111111111	0.018518518518518517	0.16666666666666666	0.1111111111111111	0.0925925925925926	0.1111111111111111	0.1111111111111111	0.1111111111111111	0.16666666666666666	0.12962962962962962	0.05555555555555555	0.08333333333333333	0.05555555555555555	0.05555555555555555	0.08333333333333333	0.027777777777777776	0.027777777777777776	0.027777777777777776	0.08333333333333333	0.027777777777777776	0.027777777777777776	0.05555555555555555	0.1111111111111111	0.05555555555555555	0.05555555555555555	0.05555555555555555	0.027777777777777776	0.05555555555555555	0.05555555555555555	0.1111111111111111	0.05555555555555555	0.027777777777777776	0.1388888888888889	0.0	0.08333333333333333	0.0	0.027777777777777776	0.0	0.0	0.05555555555555555
1	0.05128205128205128	0.3717948717948718	0.41025641025641024	0.16666666666666666	0.0	0.10256410256410256	0.0	0.0	0.02564102564102564	0.20512820512820512	0.35897435897435903	0.2307692307692308	0.07692307692307693	0.38461538461538464	0.20512820512820512	0.07692307692307693	0.0	0.1282051282051282	0.1794871794871795	0.02564102564102564	0.0	0.0	0.0	0.0	0.0	0.07692307692307693	0.07692307692307693	0.0	0.0	0.0	0.0	0.0	0.0	0.0	0.0	0.0	0.0	0.038461538461538464	0.0	0.0	0.038461538461538464	0.19230769230769232	0.15384615384615385	0.038461538461538464	0.07692307692307693	0.6153846153846154	0.19230769230769232	0.1153846153846154	0.0
1	0.27191413237924866	0.2254025044722719	0.2379248658318425	0.2647584973166369	0.1180679785330948	0.110912343470483	0.16100178890876565	0.13595706618962433	0.16815742397137745	0.1037567084078712	0.03220035778175313	0.1252236135957066	0.15026833631484796	0.1001788908765653	0.09302325581395347	0.1037567084078712	0.08944543828264759	0.11449016100178892	0.16100178890876565	0.1252236135957066	0.026833631484794274	0.01610017889087657	0.0966010733452594	0.05903398926654741	0.05366726296958855	0.06440071556350628	0.0	0.048300536672629686	0.06976744186046513	0.048300536672629686	0.08050089445438283	0.04293381037567084	0.02146690518783542	0.05903398926654741	0.05903398926654741	0.06440071556350628	0.08050089445438283	0.048300536672629686	0.06976744186046513	0.048300536672629686	0.05903398926654741	0.07513416815742398	0.005366726296958855	0.048300536672629686	0.026833631484794274	0.005366726296958855	0.01073345259391771	0.005366726296958855	0.04293381037567084
1	0.28346456692913385	0.1889763779527559	0.15748031496062992	0.3700787401574803	0.11023622047244094	0.09448818897637797	0.12598425196850396	0.2204724409448819	0.15748031496062992	0.031496062992125984	0.0	0.1889763779527559	0.11023622047244094	0.06299212598425198	0.09448818897637797	0.12598425196850396	0.1732283464566929	0.1889763779527559	0.1732283464566929	0.15748031496062992	0.023622047244094488	0.0	0.07086614173228346	0.09448818897637797	0.023622047244094488	0.023622047244094488	0.0	0.09448818897637797	0.0	0.047244094488188976	0.023622047244094488	0.11811023622047245	0.07086614173228346	0.11811023622047245	0.07086614173228346	0.07086614173228346	0.09448818897637797	0.023622047244094488	0.047244094488188976	0.07086614173228346	0.0	0.0	0.0	0.047244094488188976	0.0	0.0	0.0	0.0	0.07086614173228346
1	0.3043478260869565	0.11594202898550725	0.2608695652173913	0.3188405797101449	0.18840579710144928	0.043478260869565216	0.11594202898550725	0.18840579710144928	0.05797101449275361	0.028985507246376805	0.043478260869565216	0.08695652173913042	0.15942028985507245	0.07246376811594203	0.14492753623188406	0.18840579710144928	0.13043478260869565	0.07246376811594203	0.2608695652173913	0.14492753623188406	0.08695652173913042	0.043478260869565216	0.10869565217391304	0.06521739130434782	0.021739130434782608	0.021739130434782608	0.0	0.021739130434782608	0.043478260869565216	0.021739130434782608	0.06521739130434782	0.043478260869565216	0.06521739130434782	0.0	0.08695652173913042	0.13043478260869565	0.043478260869565216	0.0	0.0	0.043478260869565216	0.0	0.021739130434782608	0.0	0.043478260869565216	0.021739130434782608	0.2826086956521739	0.0	0.043478260869565216	0.0
1	0.3323262839879154	0.17220543806646527	0.2054380664652568	0.29003021148036257	0.17522658610271905	0.1148036253776435	0.14501510574018128	0.13897280966767372	0.12084592145015105	0.060422960725075525	0.01812688821752266	0.14501510574018128	0.15709969788519634	0.048338368580060416	0.1027190332326284	0.1268882175226586	0.12084592145015105	0.12084592145015105	0.1691842900302115	0.13293051359516614	0.11782477341389727	0.03625377643504532	0.10876132930513596	0.04531722054380664	0.07250755287009064	0.027190332326283987	0.01812688821752266	0.05438066465256797	0.0634441087613293	0.027190332326283987	0.05438066465256797	0.0634441087613293	0.027190332326283987	0.01812688821752266	0.09063444108761327	0.0634441087613293	0.04531722054380664	0.03625377643504532	0.05438066465256797	0.04531722054380664	0.027190332326283987	0.0	0.0	0.0634441087613293	0.00906344410876133	0.0	0.0	0.01812688821752266	0.01812688821752266
1	0.2774566473988439	0.15606936416184972	0.17341040462427745	0.3930635838150289	0.10404624277456648	0.08092485549132948	0.09248554913294796	0.21965317919075145	0.10404624277456648	0.05780346820809248	0.011560693641618495	0.12716763005780346	0.046242774566473986	0.023121387283237	0.13872832369942195	0.18497109826589594	0.2427745664739885	0.13872832369942195	0.15028901734104047	0.16184971098265896	0.08670520231213873	0.03468208092485549	0.017341040462427744	0.10404624277456648	0.03468208092485549	0.017341040462427744	0.0	0.06936416184971098	0.017341040462427744	0.0	0.0	0.1213872832369942	0.03468208092485549	0.08670520231213873	0.03468208092485549	0.13872832369942195	0.06936416184971098	0.017341040462427744	0.017341040462427744	0.05202312138728324	0.03468208092485549	0.017341040462427744	0.0	0.05202312138728324	0.0	0.0	0.017341040462427744	0.0	0.06936416184971098
1	0.32936507936507936	0.19047619047619047	0.1865079365079365	0.2936507936507937	0.15873015873015872	0.09523809523809523	0.12698412698412698	0.20634920634920634	0.1507936507936508	0.0873015873015873	0.031746031746031744	0.1111111111111111	0.1349206349206349	0.07936507936507936	0.07936507936507936	0.11904761904761905	0.14285714285714285	0.11904761904761905	0.1746031746031746	0.1111111111111111	0.09523809523809523	0.07142857142857142	0.05952380952380953	0.08333333333333333	0.05952380952380953	0.03571428571428571	0.023809523809523808	0.023809523809523808	0.09523809523809523	0.03571428571428571	0.011904761904761904	0.047619047619047616	0.09523809523809523	0.03571428571428571	0.11904761904761905	0.047619047619047616	0.05952380952380953	0.03571428571428571	0.05952380952380953	0.07142857142857142	0.05952380952380953	0.0	0.011904761904761904	0.05952380952380953	0.011904761904761904	0.0	0.03571428571428571	0.0	0.0
1	0.2658321060382916	0.20029455081001474	0.18483063328424154	0.3490427098674521	0.12960235640648013	0.08100147275405008	0.10603829160530193	0.17378497790868924	0.13107511045655376	0.07952871870397643	0.025036818851251842	0.14727540500736375	0.08394698085419734	0.10309278350515463	0.061855670103092786	0.12223858615611193	0.14580265095729014	0.11929307805596465	0.17820324005891014	0.1885125184094256	0.05964653902798232	0.02209131075110457	0.04197349042709867	0.10382916053019146	0.039764359351988215	0.02650957290132548	0.01325478645066274	0.03755522827687776	0.035346097201767304	0.039764359351988215	0.024300441826215026	0.057437407952871875	0.0662739322533137	0.035346097201767304	0.07069219440353461	0.0861561119293078	0.05964653902798232	0.02650957290132548	0.04197349042709867	0.0662739322533137	0.05522827687776141	0.02650957290132548	0.004418262150220913	0.05522827687776141	0.0	0.04418262150220914	0.004418262150220913	0.015463917525773196	0.04639175257731959
1	0.012195121951219513	0.3048780487804878	0.06097560975609756	0.6219512195121951	0.0	0.0	0.0	0.024390243902439025	0.0	0.1951219512195122	0.04878048780487805	0.4390243902439024	0.024390243902439025	0.024390243902439025	0.0	0.07317073170731707	0.0	0.4634146341463415	0.07317073170731707	0.4146341463414634	0.0	0.0	0.0	0.0	0.0	0.0	0.0	0.0	0.0	0.0	0.0	0.0	0.0	0.036585365853658534	0.0	0.0	0.0	0.0	0.0	0.0	0.0	0.18292682926829268	0.036585365853658534	0.18292682926829268	0.036585365853658534	0.47560975609756106	0.0	0.036585365853658534	0.0
1	0.28793774319066145	0.245136186770428	0.14785992217898833	0.31906614785992216	0.14785992217898833	0.1245136186770428	0.08560311284046693	0.14785992217898833	0.1556420233463035	0.1245136186770428	0.0622568093385214	0.16342412451361868	0.0933852140077821	0.08560311284046693	0.01556420233463035	0.0933852140077821	0.10894941634241244	0.17120622568093385	0.1245136186770428	0.19455252918287932	0.08171206225680934	0.07003891050583658	0.04669260700389105	0.03501945525291829	0.08171206225680934	0.03501945525291829	0.04669260700389105	0.023346303501945533	0.04669260700389105	0.023346303501945533	0.0	0.058365758754863814	0.03501945525291829	0.08171206225680934	0.03501945525291829	0.058365758754863814	0.058365758754863814	0.03501945525291829	0.058365758754863814	0.08171206225680934	0.058365758754863814	0.07003891050583658	0.011673151750972765	0.0933852140077821	0.04669260700389105	0.03501945525291829	0.0	0.011673151750972765	0.011673151750972765
1	0.35043920480813684	0.1807674526121128	0.1793804900601017	0.28941285251964866	0.18400369856680532	0.11927877947295425	0.1396208969024503	0.19879796578825704	0.17198335644937587	0.05917706888580675	0.02496532593619972	0.09801202034211742	0.1276005547850208	0.06842348589921406	0.053629218677762366	0.10078594544613964	0.15811373092926492	0.10725843735552472	0.13222376329172444	0.13499768839574666	0.09431345353675452	0.07073509015256588	0.08321775312066575	0.0970873786407767	0.07905686546463246	0.030513176144244106	0.013869625520110958	0.052704576976421634	0.07350901525658808	0.044382801664355064	0.03883495145631068	0.045769764216366166	0.10263522884882108	0.05409153952843273	0.0651872399445215	0.07766990291262135	0.06796116504854369	0.045769764216366166	0.05547850208044383	0.08876560332871013	0.04854368932038835	0.011095700416088766	0.004160887656033287	0.033287101248266296	0.009708737864077669	0.005547850208044383	0.005547850208044383	0.016643550624133148	0.029126213592233014
1	0.3906810035842294	0.15770609318996415	0.16845878136200718	0.2831541218637993	0.2078853046594982	0.1720430107526882	0.14336917562724014	0.1863799283154122	0.1720430107526882	0.021505376344086027	0.007168458781362006	0.11469534050179213	0.12186379928315412	0.07885304659498207	0.057347670250896064	0.07168458781362007	0.2078853046594982	0.04301075268817205	0.12186379928315412	0.2007168458781362	0.10752688172043012	0.07526881720430108	0.11827956989247312	0.0967741935483871	0.11827956989247312	0.0	0.0	0.11827956989247312	0.0967741935483871	0.053763440860215055	0.021505376344086027	0.04301075268817205	0.0967741935483871	0.021505376344086027	0.07526881720430108	0.08602150537634409	0.0967741935483871	0.07526881720430108	0.04301075268817205	0.04301075268817205	0.010752688172043013	0.0	0.010752688172043013	0.010752688172043013	0.0	0.0	0.010752688172043013	0.0	0.06451612903225806
1	0.3006644518272425	0.16943521594684385	0.2325581395348837	0.2973421926910299	0.1461794019933555	0.08970099667774087	0.12624584717607973	0.19269102990033224	0.14285714285714285	0.05647840531561463	0.03322259136212625	0.09302325581395347	0.09634551495016612	0.09966777408637874	0.10299003322259136	0.11627906976744184	0.16943521594684385	0.07973421926910297	0.15282392026578073	0.16943521594684385	0.06478405315614617	0.04983388704318937	0.054817275747508304	0.07973421926910297	0.039867109634551486	0.039867109634551486	0.019933554817275743	0.034883720930232565	0.04983388704318937	0.06478405315614617	0.029900332225913626	0.044850498338870434	0.0946843853820598	0.04983388704318937	0.06478405315614617	0.07475083056478406	0.06976744186046513	0.019933554817275743	0.039867109634551486	0.08471760797342193	0.044850498338870434	0.019933554817275743	0.009966777408637871	0.024916943521594685	0.014950166112956813	0.0049833887043189366	0.0049833887043189366	0.024916943521594685	0.039867109634551486
1	0.29791271347248577	0.19734345351043645	0.1840607210626186	0.3206831119544592	0.1347248576850095	0.12903225806451613	0.09867172675521822	0.19165085388994307	0.15749525616698293	0.06641366223908918	0.015180265654648957	0.13851992409867173	0.1252371916508539	0.07210626185958255	0.06261859582542695	0.09297912713472484	0.1366223908918406	0.11005692599620494	0.17647058823529413	0.16318785578747627	0.07400379506641366	0.07969639468690702	0.03415559772296015	0.0825426944971537	0.05692599620493359	0.03984819734345351	0.008538899430740038	0.09108159392789374	0.04554079696394687	0.03700189753320683	0.031309297912713474	0.03415559772296015	0.05692599620493359	0.04554079696394687	0.0683111954459203	0.1081593927893738	0.07685009487666034	0.0683111954459203	0.04554079696394687	0.06546489563567362	0.04838709677419355	0.02277039848197344	0.008538899430740038	0.03700189753320683	0.005692599620493359	0.008538899430740038	0.00284629981024668	0.005692599620493359	0.054079696394686905
1	0.2539454806312769	0.2539454806312769	0.2582496413199426	0.2338593974175036	0.11477761836441895	0.10043041606886656	0.13773314203730272	0.12625538020086086	0.10043041606886656	0.14634146341463414	0.12625538020086086	0.10903873744619802	0.16355810616929695	0.12051649928263987	0.08608321377331421	0.1291248206599713	0.10043041606886656	0.11477761836441895	0.1492109038737446	0.08034433285509325	0.04304160688665711	0.03873744619799139	0.04734576757532282	0.06886657101865136	0.04734576757532282	0.04304160688665711	0.030129124820659967	0.021520803443328552	0.08177905308464849	0.05595408895265423	0.021520803443328552	0.03443328550932568	0.04304160688665711	0.03443328550932568	0.07317073170731707	0.03873744619799139	0.030129124820659967	0.03443328550932568	0.05595408895265423	0.025824964131994255	0.04304160688665711	0.06886657101865136	0.06886657101865136	0.06886657101865136	0.06456241032998565	0.030129124820659967	0.030129124820659967	0.06456241032998565	0.012912482065997127
1	0.3939393939393939	0.17345872518286312	0.17763845350052246	0.2549634273772205	0.22570532915360506	0.10867293625914316	0.1755485893416928	0.16927899686520376	0.17345872518286312	0.058516196447230925	0.012539184952978056	0.08986415882967608	0.11494252873563215	0.08150470219435736	0.04806687565308255	0.10658307210031348	0.16509926854754442	0.08568443051201671	0.11494252873563215	0.11494252873563215	0.15047021943573669	0.06583072100313479	0.11285266457680253	0.08463949843260188	0.07836990595611286	0.028213166144200632	0.006269592476489028	0.0438871473354232	0.09717868338557993	0.06583072100313479	0.04075235109717868	0.06896551724137931	0.06583072100313479	0.050156739811912224	0.06583072100313479	0.06896551724137931	0.11285266457680253	0.03134796238244514	0.047021943573667714	0.06269592476489028	0.05329153605015674	0.01880877742946709	0.0	0.03448275862068965	0.006269592476489028	0.003134796238244514	0.0	0.009404388714733545	0.06269592476489028
1	0.3345049794961921	0.2032806092560047	0.17281780902167546	0.2893966022261277	0.1605155243116579	0.1253661394258934	0.1347393087287639	0.20152314001171645	0.18629173989455186	0.07264206209724662	0.02460456942003515	0.1124780316344464	0.10779144698301113	0.0843585237258348	0.0492091388400703	0.09490333919156414	0.1675454012888108	0.1136496777973052	0.12770943175161098	0.1347393087287639	0.06678383128295255	0.0562390158172232	0.070298769771529	0.0984182776801406	0.08260105448154657	0.03866432337434095	0.0140597539543058	0.0492091388400703	0.07205623901581723	0.0421792618629174	0.026362038664323368	0.0562390158172232	0.08787346221441125	0.0492091388400703	0.05975395430579965	0.0913884007029877	0.09314586994727593	0.05272407732864675	0.054481546572934976	0.07908611599297012	0.061511423550087874	0.029876977152899824	0.008787346221441127	0.029876977152899824	0.0140597539543058	0.012302284710017573	0.005272407732864675	0.005272407732864675	0.0281195079086116
1	0.29051383399209485	0.2233201581027668	0.17588932806324112	0.3102766798418972	0.12648221343873514	0.11857707509881422	0.11462450592885375	0.17786561264822134	0.18181818181818185	0.09486166007905138	0.015810276679841896	0.1541501976284585	0.08695652173913042	0.07114624505928854	0.06324110671936757	0.11857707509881422	0.1422924901185771	0.16205533596837945	0.14624505928853754	0.13043478260869565	0.05928853754940711	0.017786561264822136	0.0533596837944664	0.1007905138339921	0.08893280632411067	0.05928853754940711	0.017786561264822136	0.023715415019762844	0.06521739130434782	0.029644268774703563	0.029644268774703563	0.04743083003952569	0.06521739130434782	0.08300395256916998	0.041501976284584984	0.06521739130434782	0.06521739130434782	0.11264822134387352	0.05928853754940711	0.08893280632411067	0.06521739130434782	0.04743083003952569	0.0	0.06521739130434782	0.0	0.005928853754940711	0.005928853754940711	0.011857707509881422	0.023715415019762844
1	0.21428571428571427	0.24603174603174602	0.2301587301587301	0.30952380952380953	0.07936507936507936	0.09523809523809523	0.12698412698412698	0.1111111111111111	0.15873015873015872	0.14285714285714285	0.015873015873015872	0.19047619047619047	0.047619047619047616	0.09523809523809523	0.14285714285714285	0.14285714285714285	0.12698412698412698	0.1746031746031746	0.14285714285714285	0.12698412698412698	0.023809523809523808	0.023809523809523808	0.047619047619047616	0.047619047619047616	0.07142857142857142	0.07142857142857142	0.0	0.0	0.047619047619047616	0.023809523809523808	0.07142857142857142	0.047619047619047616	0.07142857142857142	0.023809523809523808	0.023809523809523808	0.047619047619047616	0.047619047619047616	0.07142857142857142	0.09523809523809523	0.023809523809523808	0.07142857142857142	0.16666666666666666	0.0	0.09523809523809523	0.0	0.0	0.023809523809523808	0.0	0.047619047619047616
1	0.0967741935483871	0.2849462365591398	0.2956989247311828	0.3225806451612903	0.04301075268817205	0.07526881720430108	0.053763440860215055	0.021505376344086027	0.021505376344086027	0.1827956989247312	0.21505376344086025	0.10752688172043012	0.08602150537634409	0.1935483870967742	0.053763440860215055	0.25806451612903225	0.04301075268817205	0.07526881720430108	0.26881720430107525	0.3440860215053764	0.0	0.03225806451612903	0.03225806451612903	0.0	0.0	0.04838709677419355	0.03225806451612903	0.03225806451612903	0.0	0.016129032258064516	0.03225806451612903	0.03225806451612903	0.0	0.03225806451612903	0.0	0.0	0.0	0.016129032258064516	0.0	0.016129032258064516	0.016129032258064516	0.06451612903225806	0.20967741935483872	0.016129032258064516	0.04838709677419355	0.12903225806451613	0.03225806451612903	0.1129032258064516	0.0
1	0.05	0.35	0.3	0.3	0.0	0.03333333333333333	0.06666666666666668	0.0	0.03333333333333333	0.2333333333333333	0.3	0.13333333333333333	0.0	0.3333333333333333	0.16666666666666666	0.26666666666666666	0.06666666666666668	0.1	0.2333333333333333	0.2	0.0	0.0	0.0	0.0	0.0	0.0	0.05	0.0	0.0	0.05	0.0	0.05	0.0	0.0	0.0	0.0	0.0	0.05	0.0	0.0	0.0	0.0	0.35	0.0	0.0	0.25	0.0	0.2	0.0
1	0.3132220795892169	0.21437740693196405	0.1925545571245186	0.2798459563543004	0.16174582798459566	0.10269576379974328	0.14120667522464694	0.1822849807445443	0.20539152759948653	0.0821566110397946	0.02053915275994865	0.11553273427471115	0.08985879332477535	0.11553273427471115	0.07188703465982027	0.09242618741976892	0.13093709884467267	0.12323491655969193	0.13607188703465986	0.13093709884467267	0.07702182284980745	0.050064184852374835	0.06546854942233632	0.10397946084724004	0.08472400513478819	0.02310654685494224	0.003851091142490373	0.030808729139922983	0.05391527599486521	0.06546854942233632	0.061617458279845966	0.030808729139922983	0.10012836970474967	0.05391527599486521	0.07702182284980745	0.061617458279845966	0.10397946084724004	0.061617458279845966	0.07702182284980745	0.057766367137355584	0.061617458279845966	0.007702182284980746	0.011553273427471115	0.04621309370988447	0.007702182284980746	0.011553273427471115	0.007702182284980746	0.003851091142490373	0.038510911424903725
1	0.2435129740518962	0.20958083832335328	0.21956087824351292	0.3273453093812375	0.0998003992015968	0.07984031936127745	0.11976047904191615	0.15169660678642716	0.1317365269461078	0.07984031936127745	0.039920159680638716	0.1596806387225549	0.11976047904191615	0.11177644710578842	0.09181636726546906	0.12375249500998005	0.0998003992015968	0.13972055888223553	0.19560878243512966	0.17165668662674652	0.05389221556886229	0.02994011976047904	0.041916167664670656	0.05988023952095808	0.023952095808383242	0.04790419161676647	0.017964071856287425	0.02994011976047904	0.03592814371257485	0.03592814371257485	0.04790419161676647	0.05988023952095808	0.05988023952095808	0.03592814371257485	0.0718562874251497	0.04790419161676647	0.03592814371257485	0.023952095808383242	0.08383233532934131	0.05389221556886229	0.0718562874251497	0.011976047904191616	0.0	0.03592814371257485	0.017964071856287425	0.09580838323353294	0.023952095808383242	0.0	0.017964071856287425
1	0.2311111111111111	0.17777777777777778	0.18666666666666668	0.4044444444444445	0.05333333333333334	0.08	0.09777777777777777	0.20444444444444448	0.11555555555555555	0.05333333333333334	0.02666666666666667	0.12444444444444445	0.06222222222222223	0.08888888888888889	0.08	0.18666666666666668	0.20444444444444448	0.09777777777777777	0.21333333333333326	0.2311111111111111	0.04	0.0	0.02666666666666667	0.05333333333333334	0.04	0.013333333333333334	0.0	0.06666666666666668	0.013333333333333334	0.02666666666666667	0.013333333333333334	0.09333333333333334	0.08	0.02666666666666667	0.05333333333333334	0.12	0.013333333333333334	0.02666666666666667	0.04	0.08	0.04	0.04	0.013333333333333334	0.013333333333333334	0.0	0.0	0.0	0.04	0.0
1	0.18875502008032127	0.21285140562248997	0.21686746987951808	0.3815261044176707	0.0642570281124498	0.04016064257028112	0.056224899598393566	0.17670682730923695	0.0642570281124498	0.08032128514056225	0.07228915662650602	0.1606425702811245	0.12048192771084335	0.0963855421686747	0.10441767068273093	0.13654618473895586	0.08835341365461848	0.1606425702811245	0.2248995983935743	0.2008032128514056	0.04819277108433735	0.012048192771084338	0.012048192771084338	0.04819277108433735	0.012048192771084338	0.0	0.012048192771084338	0.03614457831325301	0.03614457831325301	0.0	0.024096385542168683	0.012048192771084338	0.024096385542168683	0.060240963855421686	0.0963855421686747	0.07228915662650602	0.024096385542168683	0.024096385542168683	0.024096385542168683	0.024096385542168683	0.0	0.060240963855421686	0.024096385542168683	0.07228915662650602	0.012048192771084338	0.03614457831325301	0.012048192771084338	0.04819277108433735	0.03614457831325301
1	0.072992700729927	0.30656934306569344	0.291970802919708	0.3284671532846715	0.0	0.043795620437956206	0.0291970802919708	0.072992700729927	0.0583941605839416	0.1605839416058394	0.1897810218978102	0.1167883211678832	0.072992700729927	0.145985401459854	0.2043795620437956	0.21897810218978106	0.0145985401459854	0.17518248175182485	0.21897810218978106	0.1897810218978102	0.0	0.0	0.0	0.0	0.0	0.021897810218978103	0.021897810218978103	0.021897810218978103	0.0	0.0	0.043795620437956206	0.0	0.0	0.043795620437956206	0.021897810218978103	0.043795620437956206	0.0	0.043795620437956206	0.021897810218978103	0.021897810218978103	0.043795620437956206	0.13138686131386862	0.08759124087591241	0.08759124087591241	0.08759124087591241	0.043795620437956206	0.08759124087591241	0.043795620437956206	0.0
1	0.2977099236641221	0.16030534351145034	0.2137404580152672	0.3282442748091603	0.12213740458015268	0.12213740458015268	0.18320610687022895	0.13740458015267176	0.15267175572519084	0.03053435114503817	0.0	0.13740458015267176	0.13740458015267176	0.07633587786259542	0.13740458015267176	0.15267175572519084	0.15267175572519084	0.0916030534351145	0.18320610687022895	0.16793893129770993	0.04580152671755725	0.11450381679389313	0.06870229007633588	0.0	0.0916030534351145	0.04580152671755725	0.0	0.04580152671755725	0.04580152671755725	0.04580152671755725	0.04580152671755725	0.11450381679389313	0.04580152671755725	0.04580152671755725	0.04580152671755725	0.06870229007633588	0.022900763358778626	0.022900763358778626	0.0916030534351145	0.0916030534351145	0.0	0.0	0.0	0.04580152671755725	0.0	0.0	0.0	0.0	0.06870229007633588
1	0.11214953271028036	0.3271028037383177	0.2523364485981308	0.308411214953271	0.037383177570093455	0.037383177570093455	0.11214953271028036	0.037383177570093455	0.07476635514018691	0.14953271028037382	0.16822429906542055	0.2616822429906542	0.07476635514018691	0.22429906542056074	0.1308411214953271	0.16822429906542055	0.037383177570093455	0.2429906542056075	0.18691588785046728	0.1308411214953271	0.0	0.0	0.02803738317757009	0.02803738317757009	0.02803738317757009	0.0	0.0	0.02803738317757009	0.02803738317757009	0.05607476635514018	0.0	0.08411214953271028	0.0	0.02803738317757009	0.02803738317757009	0.0	0.0	0.02803738317757009	0.08411214953271028	0.0	0.02803738317757009	0.0	0.05607476635514018	0.14018691588785046	0.02803738317757009	0.08411214953271028	0.05607476635514018	0.08411214953271028	0.02803738317757009
1	0.2707535121328225	0.1877394636015325	0.15197956577266922	0.3895274584929757	0.10472541507024266	0.09195402298850576	0.07662835249042145	0.2375478927203065	0.1251596424010217	0.07407407407407407	0.02298850574712644	0.13793103448275862	0.07151979565772669	0.06130268199233716	0.0561941251596424	0.1277139208173691	0.20945083014048527	0.13282247765006386	0.16091954022988506	0.19157088122605365	0.04597701149425287	0.03065134099616858	0.02298850574712644	0.09195402298850576	0.05747126436781608	0.019157088122605363	0.007662835249042145	0.05363984674329502	0.02298850574712644	0.011494252873563218	0.02298850574712644	0.05747126436781608	0.09195402298850576	0.06513409961685822	0.07279693486590039	0.11877394636015325	0.049808429118773936	0.01532567049808429	0.02681992337164751	0.09195402298850576	0.04597701149425287	0.019157088122605363	0.0	0.06130268199233716	0.007662835249042145	0.007662835249042145	0.0038314176245210726	0.01532567049808429	0.0421455938697318
1	0.3247058823529412	0.1652941176470588	0.1817647058823529	0.3282352941176471	0.1635294117647059	0.09529411764705882	0.12117647058823527	0.2164705882352941	0.12705882352941175	0.047058823529411764	0.047058823529411764	0.10352941176470587	0.11294117647058825	0.07411764705882352	0.06	0.10588235294117647	0.19294117647058825	0.10823529411764704	0.12470588235294118	0.1847058823529412	0.07411764705882352	0.04588235294117647	0.06	0.10588235294117647	0.052941176470588235	0.017647058823529408	0.01588235294117647	0.05647058823529413	0.04941176470588235	0.03176470588235294	0.04235294117647058	0.05647058823529413	0.0811764705882353	0.052941176470588235	0.07058823529411765	0.10941176470588236	0.06176470588235295	0.03176470588235294	0.028235294117647063	0.0688235294117647	0.033529411764705884	0.008823529411764706	0.02294117647058824	0.012352941176470587	0.017647058823529408	0.008823529411764706	0.012352941176470587	0.03	0.051176470588235295
1	0.3623540856031128	0.1921206225680934	0.1819066147859922	0.2636186770428016	0.193579766536965	0.1245136186770428	0.15272373540856032	0.1916342412451362	0.1964980544747081	0.057392996108949414	0.02626459143968872	0.10214007782101167	0.10797665369649806	0.09727626459143968	0.05544747081712062	0.0933852140077821	0.16439688715953307	0.10311284046692606	0.11964980544747082	0.10797665369649806	0.08463035019455252	0.07149805447470818	0.08900778210116732	0.09046692607003892	0.0933852140077821	0.0306420233463035	0.008754863813229572	0.05252918287937743	0.06712062256809337	0.056906614785992224	0.04377431906614786	0.05544747081712062	0.10359922178988328	0.04815175097276265	0.06712062256809337	0.061284046692607	0.08317120622568093	0.061284046692607	0.07295719844357977	0.08608949416342412	0.04085603112840467	0.014591439688715954	0.007295719844357977	0.03501945525291829	0.014591439688715954	0.007295719844357977	0.007295719844357977	0.010214007782101171	0.03501945525291829
1	0.2569832402234637	0.18994413407821228	0.2681564245810056	0.2849162011173184	0.12290502793296088	0.111731843575419	0.1340782122905028	0.1340782122905028	0.12290502793296088	0.0670391061452514	0.0335195530726257	0.1452513966480447	0.1452513966480447	0.111731843575419	0.1340782122905028	0.1340782122905028	0.111731843575419	0.0782122905027933	0.223463687150838	0.2122905027932961	0.01675977653631285	0.08379888268156424	0.0670391061452514	0.0335195530726257	0.05027932960893855	0.01675977653631285	0.0335195530726257	0.0670391061452514	0.05027932960893855	0.05027932960893855	0.0670391061452514	0.0335195530726257	0.05027932960893855	0.01675977653631285	0.0670391061452514	0.0670391061452514	0.08379888268156424	0.01675977653631285	0.0670391061452514	0.01675977653631285	0.05027932960893855	0.01675977653631285	0.0	0.05027932960893855	0.0	0.0335195530726257	0.01675977653631285	0.0	0.01675977653631285
1	0.17391304347826084	0.2971014492753623	0.2028985507246377	0.32608695652173914	0.08695652173913042	0.05797101449275361	0.08695652173913042	0.11594202898550725	0.14492753623188406	0.17391304347826084	0.043478260869565216	0.2753623188405797	0.10144927536231883	0.13043478260869565	0.11594202898550725	0.05797101449275361	0.014492753623188406	0.2753623188405797	0.15942028985507245	0.15942028985507245	0.0	0.021739130434782608	0.06521739130434782	0.043478260869565216	0.043478260869565216	0.021739130434782608	0.0	0.021739130434782608	0.06521739130434782	0.021739130434782608	0.021739130434782608	0.021739130434782608	0.0	0.10869565217391304	0.043478260869565216	0.021739130434782608	0.06521739130434782	0.043478260869565216	0.043478260869565216	0.06521739130434782	0.043478260869565216	0.10869565217391304	0.043478260869565216	0.13043478260869565	0.021739130434782608	0.021739130434782608	0.021739130434782608	0.0	0.021739130434782608
1	0.1787878787878788	0.24343434343434345	0.2686868686868687	0.3090909090909091	0.06666666666666668	0.056565656565656576	0.08484848484848485	0.13333333333333333	0.06666666666666668	0.101010101010101	0.12525252525252525	0.14747474747474748	0.09090909090909093	0.13535353535353534	0.1494949494949495	0.11717171717171718	0.11717171717171718	0.14747474747474748	0.13333333333333333	0.15757575757575756	0.02424242424242424	0.00909090909090909	0.03636363636363636	0.042424242424242434	0.01818181818181818	0.021212121212121213	0.02424242424242424	0.021212121212121213	0.01818181818181818	0.042424242424242434	0.02424242424242424	0.042424242424242434	0.01818181818181818	0.054545454545454536	0.03333333333333333	0.09393939393939392	0.02424242424242424	0.021212121212121213	0.01818181818181818	0.03636363636363636	0.02424242424242424	0.05757575757575757	0.05151515151515152	0.045454545454545456	0.048484848484848485	0.05151515151515152	0.060606060606060615	0.02424242424242424	0.042424242424242434
1	0.27724358974358976	0.16506410256410256	0.2355769230769231	0.32211538461538464	0.1282051282051282	0.07051282051282051	0.15064102564102566	0.16987179487179488	0.1153846153846154	0.04487179487179487	0.038461538461538464	0.1217948717948718	0.14423076923076922	0.09935897435897437	0.10897435897435898	0.125	0.13141025641025642	0.10576923076923077	0.1794871794871795	0.1762820512820513	0.052884615384615384	0.02403846153846154	0.07211538461538461	0.07692307692307693	0.04807692307692308	0.019230769230769232	0.009615384615384616	0.02884615384615385	0.052884615384615384	0.04326923076923077	0.0673076923076923	0.0576923076923077	0.038461538461538464	0.07211538461538461	0.0576923076923077	0.08653846153846154	0.04807692307692308	0.009615384615384616	0.0625	0.052884615384615384	0.019230769230769232	0.014423076923076926	0.0	0.04326923076923077	0.014423076923076926	0.014423076923076926	0.014423076923076926	0.014423076923076926	0.03365384615384615
1	0.27915869980879543	0.17208413001912046	0.1682600382409178	0.3804971319311664	0.11854684512428296	0.08030592734225621	0.09177820267686423	0.2294455066921606	0.12619502868068833	0.07265774378585088	0.034416826003824084	0.10325047801147227	0.10325047801147227	0.05353728489483748	0.05736137667304015	0.12619502868068833	0.17208413001912046	0.13001912045889102	0.15678776290630975	0.2179732313575526	0.05736137667304015	0.028680688336520075	0.05162523900573614	0.08604206500956023	0.04015296367112809	0.034416826003824084	0.0057361376673040155	0.04015296367112809	0.034416826003824084	0.011472275334608031	0.034416826003824084	0.05736137667304015	0.08030592734225621	0.06883365200764817	0.08604206500956023	0.1089866156787763	0.06883365200764817	0.0057361376673040155	0.022944550669216062	0.09177820267686423	0.06309751434034416	0.011472275334608031	0.022944550669216062	0.022944550669216062	0.017208413001912046	0.017208413001912046	0.0	0.017208413001912046	0.022944550669216062
1	0.27450980392156865	0.22128851540616248	0.21288515406162464	0.2913165266106443	0.12324929971988795	0.11204481792717087	0.15126050420168066	0.13445378151260504	0.1792717086834734	0.0784313725490196	0.01680672268907563	0.14565826330532214	0.10644257703081232	0.1176470588235294	0.10644257703081232	0.10644257703081232	0.11204481792717087	0.11204481792717087	0.16246498599439774	0.12885154061624648	0.04201680672268908	0.050420168067226885	0.06722689075630252	0.05882352941176471	0.06722689075630252	0.03361344537815126	0.0	0.050420168067226885	0.06722689075630252	0.06722689075630252	0.09243697478991596	0.03361344537815126	0.03361344537815126	0.050420168067226885	0.06722689075630252	0.04201680672268908	0.05882352941176471	0.050420168067226885	0.08403361344537816	0.06722689075630252	0.06722689075630252	0.03361344537815126	0.0	0.050420168067226885	0.01680672268907563	0.0	0.0	0.008403361344537815	0.04201680672268908
1	0.3238095238095238	0.2095238095238096	0.2095238095238096	0.2571428571428571	0.1523809523809524	0.13333333333333333	0.17142857142857146	0.13333333333333333	0.19047619047619047	0.0761904761904762	0.0	0.1523809523809524	0.11428571428571427	0.11428571428571427	0.2095238095238096	0.0761904761904762	0.13333333333333333	0.09523809523809523	0.13333333333333333	0.09523809523809523	0.08571428571428573	0.057142857142857134	0.028571428571428567	0.11428571428571427	0.057142857142857134	0.028571428571428567	0.0	0.08571428571428573	0.057142857142857134	0.028571428571428567	0.14285714285714285	0.028571428571428567	0.057142857142857134	0.028571428571428567	0.028571428571428567	0.057142857142857134	0.057142857142857134	0.057142857142857134	0.11428571428571427	0.028571428571428567	0.08571428571428573	0.0	0.0	0.028571428571428567	0.0	0.0	0.0	0.0	0.0
1	0.3288590604026846	0.15436241610738255	0.17449664429530198	0.3422818791946309	0.1476510067114094	0.09395973154362416	0.10738255033557048	0.1879194630872484	0.06711409395973154	0.026845637583892617	0.040268456375838924	0.17449664429530198	0.1342281879194631	0.06711409395973154	0.10738255033557048	0.10738255033557048	0.1879194630872484	0.12080536912751676	0.1610738255033557	0.17449664429530198	0.1610738255033557	0.040268456375838924	0.020134228187919462	0.12080536912751676	0.0	0.020134228187919462	0.0	0.12080536912751676	0.040268456375838924	0.040268456375838924	0.020134228187919462	0.040268456375838924	0.08053691275167785	0.020134228187919462	0.040268456375838924	0.12080536912751676	0.020134228187919462	0.0	0.060402684563758385	0.020134228187919462	0.020134228187919462	0.0	0.0	0.020134228187919462	0.0	0.020134228187919462	0.0	0.040268456375838924	0.060402684563758385
1	0.1979989468141127	0.3012111637704055	0.3180621379673512	0.18272775144813053	0.06845708267509215	0.1032122169562928	0.1263823064770932	0.08425487098472881	0.1263823064770932	0.1369141653501843	0.22748815165876776	0.0947867298578199	0.1569246972090574	0.21379673512374933	0.1484992101105845	0.1032122169562928	0.030542390731964193	0.13164823591363875	0.12006319115323855	0.0631911532385466	0.018957345971563986	0.02843601895734597	0.04265402843601896	0.02527646129541864	0.030015797788309637	0.04265402843601896	0.055292259083728285	0.02527646129541864	0.04265402843601896	0.05845181674565561	0.0679304897314376	0.018957345971563986	0.007898894154818325	0.05055292259083728	0.03791469194312797	0.030015797788309637	0.04739336492890995	0.03791469194312797	0.05687203791469194	0.045813586097946286	0.0679304897314376	0.02527646129541864	0.09162717219589256	0.03475513428120063	0.09162717219589256	0.0947867298578199	0.07898894154818326	0.0631911532385466	0.011058451816745656
1	0.2543859649122807	0.17543859649122806	0.32456140350877194	0.2456140350877193	0.10526315789473684	0.07017543859649122	0.19298245614035087	0.12280701754385966	0.08771929824561403	0.08771929824561403	0.08771929824561403	0.14035087719298245	0.2456140350877193	0.14035087719298245	0.15789473684210525	0.08771929824561403	0.05263157894736842	0.10526315789473684	0.19298245614035087	0.12280701754385966	0.02631578947368421	0.0	0.10526315789473684	0.05263157894736842	0.02631578947368421	0.0	0.0	0.07894736842105263	0.05263157894736842	0.05263157894736842	0.07894736842105263	0.10526315789473684	0.05263157894736842	0.02631578947368421	0.05263157894736842	0.05263157894736842	0.02631578947368421	0.0	0.05263157894736842	0.05263157894736842	0.02631578947368421	0.13157894736842105	0.02631578947368421	0.02631578947368421	0.05263157894736842	0.3684210526315789	0.02631578947368421	0.02631578947368421	0.0
1	0.3426294820717131	0.1593625498007968	0.1394422310756972	0.35856573705179284	0.1593625498007968	0.11155378486055777	0.11155378486055777	0.2390438247011953	0.13545816733067728	0.0398406374501992	0.01593625498007968	0.12749003984063745	0.09561752988047807	0.0398406374501992	0.07171314741035857	0.10358565737051792	0.2310756972111553	0.12749003984063745	0.11155378486055777	0.18326693227091634	0.09561752988047807	0.047808764940239036	0.09561752988047807	0.08366533864541832	0.07171314741035857	0.0	0.011952191235059759	0.07171314741035857	0.047808764940239036	0.023904382470119518	0.011952191235059759	0.07171314741035857	0.07171314741035857	0.059760956175298814	0.07171314741035857	0.1195219123505976	0.059760956175298814	0.023904382470119518	0.035856573705179286	0.08366533864541832	0.047808764940239036	0.0	0.0	0.011952191235059759	0.011952191235059759	0.011952191235059759	0.0	0.0	0.07171314741035857
1	0.33035714285714285	0.17559523809523808	0.2023809523809524	0.2916666666666667	0.15773809523809526	0.08630952380952381	0.16964285714285715	0.19642857142857145	0.16071428571428573	0.06547619047619048	0.020833333333333332	0.1011904761904762	0.14583333333333334	0.08928571428571429	0.08928571428571429	0.09226190476190477	0.14583333333333334	0.10714285714285714	0.13690476190476192	0.14285714285714285	0.06696428571428571	0.03125	0.08035714285714286	0.09821428571428573	0.0625	0.03125	0.004464285714285714	0.026785714285714284	0.08035714285714286	0.04464285714285714	0.0625	0.049107142857142856	0.06696428571428571	0.05803571428571429	0.08035714285714286	0.08482142857142858	0.09375	0.02232142857142857	0.0625	0.0625	0.049107142857142856	0.004464285714285714	0.008928571428571428	0.04017857142857143	0.004464285714285714	0.008928571428571428	0.008928571428571428	0.008928571428571428	0.04464285714285714
1	0.24630541871921185	0.21182266009852216	0.2413793103448276	0.30049261083743845	0.09852216748768472	0.04926108374384237	0.16748768472906406	0.1477832512315271	0.18719211822660092	0.06896551724137931	0.039408866995073885	0.11822660098522167	0.1083743842364532	0.12807881773399016	0.08866995073891626	0.13793103448275862	0.06896551724137931	0.16748768472906406	0.16748768472906406	0.24630541871921185	0.029556650246305417	0.014778325123152709	0.08866995073891626	0.029556650246305417	0.0	0.0	0.014778325123152709	0.059113300492610835	0.07389162561576355	0.059113300492610835	0.029556650246305417	0.07389162561576355	0.014778325123152709	0.08866995073891626	0.04433497536945813	0.07389162561576355	0.07389162561576355	0.04433497536945813	0.059113300492610835	0.10344827586206896	0.059113300492610835	0.014778325123152709	0.014778325123152709	0.029556650246305417	0.0	0.0	0.014778325123152709	0.04433497536945813	0.059113300492610835
1	0.39263803680981607	0.13496932515337426	0.1901840490797546	0.2822085889570552	0.2331288343558282	0.12269938650306747	0.147239263803681	0.2085889570552147	0.147239263803681	0.024539877300613498	0.024539877300613498	0.0736196319018405	0.13496932515337426	0.08588957055214724	0.08588957055214724	0.13496932515337426	0.19631901840490804	0.03680981595092025	0.1840490797546012	0.11042944785276074	0.11042944785276074	0.12883435582822084	0.11042944785276074	0.0920245398773006	0.0736196319018405	0.0	0.03680981595092025	0.0736196319018405	0.0920245398773006	0.0736196319018405	0.0	0.05521472392638037	0.0920245398773006	0.0	0.147239263803681	0.0736196319018405	0.11042944785276074	0.018404907975460124	0.018404907975460124	0.0736196319018405	0.03680981595092025	0.0	0.0	0.0	0.0	0.2392638036809816	0.018404907975460124	0.018404907975460124	0.0736196319018405
1	0.22093023255813954	0.25	0.2732558139534884	0.2558139534883721	0.08139534883720931	0.11627906976744184	0.09302325581395347	0.1511627906976744	0.08139534883720931	0.12790697674418605	0.18604651162790692	0.08139534883720931	0.20930232558139536	0.11627906976744184	0.09302325581395347	0.10465116279069768	0.06976744186046513	0.11627906976744184	0.1511627906976744	0.1511627906976744	0.0872093023255814	0.017441860465116282	0.017441860465116282	0.10465116279069768	0.017441860465116282	0.034883720930232565	0.0872093023255814	0.017441860465116282	0.06976744186046513	0.017441860465116282	0.0	0.05232558139534884	0.1569767441860465	0.034883720930232565	0.05232558139534884	0.0872093023255814	0.017441860465116282	0.034883720930232565	0.017441860465116282	0.034883720930232565	0.034883720930232565	0.034883720930232565	0.0872093023255814	0.06976744186046513	0.13953488372093026	0.05232558139534884	0.05232558139534884	0.034883720930232565	0.0
1	0.35374149659863946	0.1836734693877551	0.14285714285714285	0.3197278911564626	0.14965986394557826	0.19047619047619047	0.12244897959183673	0.14965986394557826	0.1360544217687075	0.06802721088435375	0.040816326530612235	0.12244897959183673	0.12244897959183673	0.013605442176870748	0.06802721088435375	0.14965986394557826	0.20408163265306128	0.09523809523809523	0.12244897959183673	0.17687074829931973	0.1020408163265306	0.020408163265306117	0.061224489795918366	0.08163265306122447	0.061224489795918366	0.061224489795918366	0.040816326530612235	0.1020408163265306	0.061224489795918366	0.0	0.020408163265306117	0.08163265306122447	0.020408163265306117	0.040816326530612235	0.040816326530612235	0.1020408163265306	0.040816326530612235	0.12244897959183673	0.020408163265306117	0.020408163265306117	0.020408163265306117	0.0	0.020408163265306117	0.061224489795918366	0.020408163265306117	0.020408163265306117	0.0	0.020408163265306117	0.061224489795918366
1	0.3333333333333333	0.2698412698412698	0.21428571428571427	0.18253968253968253	0.1111111111111111	0.12698412698412698	0.20634920634920634	0.1746031746031746	0.25396825396825395	0.12698412698412698	0.06349206349206349	0.09523809523809523	0.2222222222222222	0.12698412698412698	0.06349206349206349	0.015873015873015872	0.031746031746031744	0.15873015873015872	0.09523809523809523	0.047619047619047616	0.07142857142857142	0.023809523809523808	0.07142857142857142	0.047619047619047616	0.047619047619047616	0.07142857142857142	0.023809523809523808	0.023809523809523808	0.14285714285714285	0.07142857142857142	0.0	0.0	0.023809523809523808	0.14285714285714285	0.07142857142857142	0.023809523809523808	0.11904761904761905	0.09523809523809523	0.047619047619047616	0.09523809523809523	0.07142857142857142	0.5238095238095238	0.023809523809523808	0.023809523809523808	0.047619047619047616	0.023809523809523808	0.0	0.023809523809523808	0.0
1	0.3401639344262295	0.14344262295081964	0.26229508196721313	0.2540983606557377	0.18032786885245905	0.09836065573770493	0.14754098360655735	0.18032786885245905	0.12295081967213115	0.024590163934426236	0.04918032786885247	0.09016393442622953	0.22131147540983606	0.07377049180327869	0.10655737704918032	0.10655737704918032	0.08196721311475409	0.09016393442622953	0.20491803278688525	0.1557377049180328	0.09836065573770493	0.024590163934426236	0.07377049180327869	0.12295081967213115	0.06147540983606557	0.012295081967213116	0.04918032786885247	0.012295081967213116	0.07377049180327869	0.012295081967213116	0.07377049180327869	0.06147540983606557	0.06147540983606557	0.06147540983606557	0.0860655737704918	0.06147540983606557	0.07377049180327869	0.024590163934426236	0.024590163934426236	0.04918032786885247	0.012295081967213116	0.0	0.0	0.024590163934426236	0.036885245901639344	0.0	0.012295081967213116	0.024590163934426236	0.012295081967213116
1	0.32666666666666666	0.17333333333333334	0.2533333333333333	0.2466666666666667	0.18666666666666668	0.08	0.10666666666666667	0.22666666666666666	0.16	0.08	0.013333333333333334	0.10666666666666667	0.17333333333333334	0.09333333333333334	0.10666666666666667	0.06666666666666668	0.08	0.10666666666666667	0.21333333333333326	0.09333333333333334	0.08	0.04	0.06	0.1	0.1	0.04	0.0	0.02	0.08	0.04	0.04	0.0	0.06	0.06	0.14	0.08	0.08	0.22	0.04	0.08	0.04	0.14	0.0	0.04	0.0	0.0	0.0	0.02	0.0
1	0.2790091264667536	0.17340286831812254	0.18513689700130376	0.3624511082138201	0.12777053455019555	0.09908735332464146	0.11734028683181225	0.17992177314211213	0.13559322033898305	0.04954367666232073	0.02607561929595828	0.12777053455019555	0.09908735332464146	0.07040417209908735	0.07040417209908735	0.1303780964797914	0.16166883963494133	0.11994784876140807	0.15645371577574968	0.1929595827900913	0.0469361147327249	0.05867014341590612	0.03911342894393742	0.07822685788787484	0.03129074315514994	0.02346805736636245	0.011734028683181227	0.07431551499348109	0.0469361147327249	0.035202086049543675	0.03129074315514994	0.05867014341590612	0.07040417209908735	0.04302477183833117	0.07431551499348109	0.07431551499348109	0.06258148631029987	0.0273794002607562	0.04302477183833117	0.06649282920469361	0.03911342894393742	0.011734028683181227	0.003911342894393742	0.0273794002607562	0.01564537157757497	0.003911342894393742	0.003911342894393742	0.01564537157757497	0.04302477183833117
1	0.22448979591836726	0.3010204081632653	0.3622448979591837	0.11224489795918367	0.08163265306122447	0.14285714285714285	0.12244897959183673	0.08163265306122447	0.14285714285714285	0.14285714285714285	0.2551020408163265	0.08163265306122447	0.1836734693877551	0.2959183673469388	0.16326530612244894	0.051020408163265314	0.020408163265306117	0.040816326530612235	0.15306122448979592	0.010204081632653059	0.030612244897959183	0.030612244897959183	0.04591836734693878	0.030612244897959183	0.07653061224489796	0.015306122448979591	0.10714285714285714	0.015306122448979591	0.04591836734693878	0.09183673469387756	0.04591836734693878	0.0	0.0	0.04591836734693878	0.07653061224489796	0.0	0.07653061224489796	0.04591836734693878	0.061224489795918366	0.030612244897959183	0.015306122448979591	0.32142857142857145	0.1377551020408163	0.015306122448979591	0.09183673469387756	0.1683673469387755	0.10714285714285714	0.015306122448979591	0.015306122448979591
1	0.09624413145539906	0.4201877934272301	0.3427230046948357	0.14084507042253522	0.023474178403755867	0.07042253521126761	0.08450704225352113	0.014084507042253518	0.06103286384976527	0.25821596244131456	0.29107981220657275	0.15492957746478872	0.09389671361502347	0.27699530516431925	0.19718309859154928	0.08450704225352113	0.014084507042253518	0.1596244131455399	0.07981220657276995	0.023474178403755867	0.0	0.014084507042253518	0.014084507042253518	0.007042253521126761	0.0	0.08450704225352113	0.02112676056338028	0.0	0.0	0.035211267605633804	0.08450704225352113	0.007042253521126761	0.0	0.0	0.0	0.02112676056338028	0.02112676056338028	0.04929577464788732	0.02112676056338028	0.0	0.04929577464788732	0.1056338028169014	0.17605633802816895	0.11971830985915492	0.07746478873239436	0.2676056338028169	0.08450704225352113	0.07042253521126761	0.02112676056338028
1	0.26402640264026395	0.2066006600660066	0.19603960396039605	0.3333333333333333	0.12145214521452145	0.10297029702970296	0.10957095709570958	0.16105610561056105	0.13465346534653466	0.07392739273927393	0.023762376237623763	0.16105610561056105	0.1188118811881188	0.08844884488448845	0.08448844884488449	0.08844884488448845	0.12013201320132015	0.12805280528052804	0.16237623762376238	0.18745874587458747	0.047524752475247525	0.05544554455445545	0.047524752475247525	0.0594059405940594	0.047524752475247525	0.037623762376237616	0.015841584158415842	0.05148514851485148	0.0594059405940594	0.045544554455445536	0.041584158415841586	0.023762376237623763	0.037623762376237616	0.0396039603960396	0.06732673267326733	0.09306930693069307	0.053465346534653464	0.0297029702970297	0.04356435643564356	0.07128712871287128	0.04950495049504952	0.027722772277227727	0.0039603960396039604	0.047524752475247525	0.01782178217821782	0.0019801980198019802	0.005940594059405941	0.0099009900990099	0.05148514851485148
1	0.2832980972515856	0.17406624383368569	0.21705426356589147	0.32558139534883723	0.1338971106412967	0.09584214235377024	0.1338971106412967	0.15926708949964766	0.1127554615926709	0.04510218463706836	0.0408738548273432	0.14376321353065538	0.1338971106412967	0.08456659619450317	0.07751937984496124	0.12544045102184634	0.14235377026074694	0.11698379140239605	0.16913319238900634	0.1634954193093728	0.06342494714587738	0.04439746300211417	0.06765327695560254	0.06765327695560254	0.052854122621564484	0.010570824524312895	0.02325581395348837	0.05496828752642706	0.05496828752642706	0.042283298097251586	0.04439746300211417	0.05496828752642706	0.0507399577167019	0.029598308668076112	0.08456659619450317	0.06765327695560254	0.057082452431289635	0.02748414376321353	0.04651162790697674	0.035940803382663845	0.0211416490486258	0.008456659619450317	0.0042283298097251605	0.040169133192389	0.02325581395348837	0.035940803382663845	0.0042283298097251605	0.02536997885835095	0.05496828752642706
1	0.2972477064220184	0.1779816513761468	0.21773700305810395	0.3070336391437309	0.1492354740061162	0.09051987767584098	0.1235474006116208	0.18226299694189604	0.13333333333333333	0.05749235474006116	0.03058103975535168	0.12599388379204893	0.1198776758409786	0.10642201834862386	0.08073394495412843	0.11009174311926606	0.14311926605504588	0.09296636085626912	0.18226299694189604	0.145565749235474	0.06972477064220184	0.058715596330275226	0.042201834862385317	0.09357798165137617	0.042201834862385317	0.03302752293577982	0.009174311926605505	0.04770642201834863	0.05137614678899083	0.045871559633027525	0.04770642201834863	0.040366972477064215	0.06422018348623854	0.03853211009174312	0.08990825688073395	0.07522935779816514	0.06055045871559634	0.02935779816513762	0.03669724770642202	0.07155963302752294	0.03853211009174312	0.011009174311926606	0.007339449541284405	0.03669724770642202	0.011009174311926606	0.0018348623853211008	0.01467889908256881	0.01834862385321101	0.04770642201834863
1	0.16974169741697415	0.25830258302583026	0.33210332103321033	0.23985239852398524	0.06642066420664207	0.05166051660516605	0.14760147601476015	0.059040590405904064	0.11070110701107012	0.11070110701107012	0.0959409594095941	0.16236162361623616	0.0959409594095941	0.23616236162361626	0.2140221402214022	0.11808118081180813	0.05166051660516605	0.08118081180811808	0.2066420664206642	0.11070110701107012	0.022140221402214017	0.022140221402214017	0.06642066420664207	0.011070110701107009	0.033210332103321034	0.022140221402214017	0.0	0.022140221402214017	0.022140221402214017	0.07749077490774907	0.07749077490774907	0.044280442804428034	0.011070110701107009	0.044280442804428034	0.022140221402214017	0.011070110701107009	0.022140221402214017	0.055350553505535055	0.06642066420664207	0.022140221402214017	0.044280442804428034	0.055350553505535055	0.055350553505535055	0.055350553505535055	0.044280442804428034	0.15498154981549814	0.055350553505535055	0.033210332103321034	0.022140221402214017
1	0.15300546448087432	0.2404371584699453	0.3442622950819672	0.26229508196721313	0.07650273224043716	0.032786885245901634	0.12021857923497267	0.0546448087431694	0.07650273224043716	0.12021857923497267	0.08743169398907104	0.15300546448087432	0.07650273224043716	0.2185792349726776	0.25136612021857924	0.14207650273224046	0.0546448087431694	0.06557377049180327	0.2295081967213115	0.13114754098360654	0.032786885245901634	0.016393442622950817	0.08196721311475409	0.016393442622950817	0.016393442622950817	0.016393442622950817	0.0	0.016393442622950817	0.016393442622950817	0.032786885245901634	0.08196721311475409	0.04918032786885247	0.0	0.032786885245901634	0.032786885245901634	0.016393442622950817	0.032786885245901634	0.032786885245901634	0.032786885245901634	0.016393442622950817	0.04918032786885247	0.06557377049180327	0.04918032786885247	0.06557377049180327	0.032786885245901634	0.21311475409836064	0.06557377049180327	0.032786885245901634	0.032786885245901634
1	0.13846153846153847	0.2153846153846154	0.3769230769230769	0.2692307692307692	0.07692307692307693	0.015384615384615384	0.09230769230769233	0.07692307692307693	0.061538461538461535	0.15384615384615385	0.09230769230769233	0.12307692307692307	0.07692307692307693	0.2	0.2307692307692308	0.16923076923076924	0.04615384615384616	0.061538461538461535	0.26153846153846155	0.13846153846153847	0.02307692307692308	0.0	0.09230769230769233	0.02307692307692308	0.0	0.0	0.0	0.02307692307692308	0.0	0.02307692307692308	0.06923076923076922	0.04615384615384616	0.0	0.04615384615384616	0.04615384615384616	0.02307692307692308	0.04615384615384616	0.02307692307692308	0.0	0.02307692307692308	0.06923076923076922	0.5076923076923077	0.04615384615384616	0.02307692307692308	0.02307692307692308	0.0	0.06923076923076922	0.04615384615384616	0.02307692307692308
1	0.13402061855670105	0.20618556701030927	0.3402061855670103	0.31958762886597936	0.061855670103092786	0.020618556701030927	0.061855670103092786	0.10309278350515463	0.061855670103092786	0.10309278350515463	0.061855670103092786	0.14432989690721648	0.061855670103092786	0.16494845360824742	0.28865979381443296	0.20618556701030927	0.061855670103092786	0.08247422680412371	0.30927835051546393	0.16494845360824742	0.030927835051546393	0.0	0.061855670103092786	0.030927835051546393	0.0	0.0	0.0	0.030927835051546393	0.0	0.0	0.061855670103092786	0.030927835051546393	0.0	0.061855670103092786	0.061855670103092786	0.030927835051546393	0.030927835051546393	0.030927835051546393	0.0	0.030927835051546393	0.061855670103092786	0.061855670103092786	0.030927835051546393	0.030927835051546393	0.0	0.0	0.030927835051546393	0.061855670103092786	0.030927835051546393
1	0.13071895424836602	0.2287581699346405	0.33986928104575165	0.3006535947712418	0.06535947712418301	0.013071895424836602	0.0915032679738562	0.06535947712418301	0.05228758169934642	0.1568627450980392	0.0784313725490196	0.16993464052287582	0.06535947712418301	0.20915032679738568	0.20915032679738568	0.1568627450980392	0.05228758169934642	0.0784313725490196	0.26143790849673204	0.1568627450980392	0.0392156862745098	0.0	0.0784313725490196	0.0196078431372549	0.0392156862745098	0.0	0.0	0.0196078431372549	0.0	0.0	0.0784313725490196	0.05882352941176471	0.0	0.0392156862745098	0.0392156862745098	0.0196078431372549	0.0196078431372549	0.19607843137254904	0.0196078431372549	0.0196078431372549	0.05882352941176471	0.1568627450980392	0.05882352941176471	0.05882352941176471	0.0196078431372549	0.0	0.05882352941176471	0.0392156862745098	0.0392156862745098
1	0.10948905109489053	0.2335766423357664	0.3357664233576642	0.32116788321167883	0.0583941605839416	0.0	0.072992700729927	0.072992700729927	0.0291970802919708	0.13138686131386862	0.08759124087591241	0.17518248175182485	0.072992700729927	0.2043795620437956	0.26277372262773724	0.1605839416058394	0.043795620437956206	0.08759124087591241	0.2773722627737226	0.17518248175182485	0.021897810218978103	0.0	0.06569343065693431	0.021897810218978103	0.0	0.0	0.0	0.0	0.0	0.0	0.06569343065693431	0.043795620437956206	0.0	0.043795620437956206	0.043795620437956206	0.021897810218978103	0.021897810218978103	0.0	0.0	0.021897810218978103	0.043795620437956206	0.06569343065693431	0.06569343065693431	0.06569343065693431	0.021897810218978103	0.0	0.06569343065693431	0.043795620437956206	0.021897810218978103
1	0.12101910828025478	0.2356687898089172	0.3503184713375796	0.2929936305732484	0.050955414012738856	0.012738853503184714	0.10191082802547773	0.06369426751592358	0.06369426751592358	0.11464968152866242	0.08917197452229299	0.16560509554140124	0.07643312101910828	0.22929936305732485	0.267515923566879	0.15286624203821655	0.03821656050955414	0.07643312101910828	0.267515923566879	0.15286624203821655	0.01910828025477707	0.0	0.05732484076433121	0.01910828025477707	0.01910828025477707	0.0	0.0	0.0	0.0	0.01910828025477707	0.07643312101910828	0.05732484076433121	0.0	0.03821656050955414	0.03821656050955414	0.01910828025477707	0.01910828025477707	0.01910828025477707	0.03821656050955414	0.01910828025477707	0.03821656050955414	0.05732484076433121	0.05732484076433121	0.05732484076433121	0.01910828025477707	0.0	0.05732484076433121	0.05732484076433121	0.01910828025477707
1	0.15165876777251186	0.25118483412322273	0.33175355450236965	0.2654028436018957	0.05687203791469194	0.03791469194312797	0.12322274881516587	0.07582938388625593	0.10426540284360188	0.10426540284360188	0.0947867298578199	0.16113744075829384	0.0947867298578199	0.22748815165876776	0.2369668246445497	0.12322274881516587	0.03791469194312797	0.0947867298578199	0.22748815165876776	0.13270142180094788	0.014218009478672985	0.014218009478672985	0.05687203791469194	0.014218009478672985	0.04265402843601896	0.0	0.0	0.014218009478672985	0.014218009478672985	0.04265402843601896	0.08530805687203792	0.04265402843601896	0.014218009478672985	0.05687203791469194	0.02843601895734597	0.014218009478672985	0.014218009478672985	0.04265402843601896	0.07109004739336493	0.02843601895734597	0.04265402843601896	0.05687203791469194	0.05687203791469194	0.04265402843601896	0.02843601895734597	0.1990521327014218	0.05687203791469194	0.04265402843601896	0.014218009478672985
1	0.1576923076923077	0.2807692307692308	0.31153846153846154	0.25	0.05384615384615385	0.061538461538461535	0.13076923076923078	0.061538461538461535	0.12307692307692307	0.12307692307692307	0.08461538461538462	0.17692307692307693	0.09230769230769233	0.2230769230769231	0.2076923076923077	0.1076923076923077	0.038461538461538464	0.1	0.2076923076923077	0.12307692307692307	0.01153846153846154	0.02307692307692308	0.04615384615384616	0.01153846153846154	0.0576923076923077	0.02307692307692308	0.0	0.01153846153846154	0.03461538461538462	0.03461538461538462	0.08076923076923077	0.04615384615384616	0.01153846153846154	0.04615384615384616	0.02307692307692308	0.01153846153846154	0.02307692307692308	0.04615384615384616	0.09230769230769233	0.02307692307692308	0.0576923076923077	0.08076923076923077	0.0576923076923077	0.0576923076923077	0.02307692307692308	0.17307692307692307	0.04615384615384616	0.03461538461538462	0.02307692307692308
1	0.14903846153846154	0.2836538461538461	0.3173076923076923	0.25	0.0576923076923077	0.04807692307692308	0.125	0.0576923076923077	0.1153846153846154	0.125	0.09615384615384616	0.18269230769230768	0.07692307692307693	0.25	0.17307692307692307	0.09615384615384616	0.038461538461538464	0.09615384615384616	0.20192307692307693	0.21153846153846154	0.014423076923076926	0.014423076923076926	0.0576923076923077	0.014423076923076926	0.04326923076923077	0.014423076923076926	0.0	0.014423076923076926	0.014423076923076926	0.04326923076923077	0.08653846153846154	0.04326923076923077	0.014423076923076926	0.0576923076923077	0.014423076923076926	0.0	0.014423076923076926	0.0576923076923077	0.07211538461538461	0.02884615384615385	0.04326923076923077	0.07211538461538461	0.07211538461538461	0.0576923076923077	0.02884615384615385	0.02884615384615385	0.04326923076923077	0.04326923076923077	0.014423076923076926
1	0.15789473684210525	0.2736842105263158	0.32105263157894737	0.2473684210526316	0.06315789473684211	0.042105263157894736	0.1368421052631579	0.06315789473684211	0.1263157894736842	0.11578947368421053	0.09473684210526316	0.16842105263157894	0.07368421052631577	0.25263157894736843	0.17894736842105266	0.10526315789473684	0.042105263157894736	0.09473684210526316	0.2	0.1263157894736842	0.09473684210526316	0.015789473684210527	0.06315789473684211	0.03157894736842105	0.04736842105263158	0.0	0.0	0.015789473684210527	0.015789473684210527	0.04736842105263158	0.09473684210526316	0.04736842105263158	0.11052631578947368	0.06315789473684211	0.015789473684210527	0.0	0.03157894736842105	0.04736842105263158	0.07894736842105263	0.03157894736842105	0.04736842105263158	0.06315789473684211	0.06315789473684211	0.04736842105263158	0.03157894736842105	0.015789473684210527	0.04736842105263158	0.04736842105263158	0.015789473684210527
1	0.3202614379084967	0.2222222222222222	0.215686274509804	0.24183006535947715	0.1830065359477124	0.1045751633986928	0.1437908496732026	0.1568627450980392	0.16993464052287582	0.0784313725490196	0.0784313725490196	0.0915032679738562	0.13071895424836602	0.1176470588235294	0.06535947712418301	0.1176470588235294	0.1045751633986928	0.1176470588235294	0.1437908496732026	0.0915032679738562	0.17647058823529413	0.05882352941176471	0.09803921568627452	0.1176470588235294	0.0784313725490196	0.0392156862745098	0.0196078431372549	0.0196078431372549	0.0784313725490196	0.0784313725490196	0.05882352941176471	0.0	0.13725490196078433	0.0784313725490196	0.1176470588235294	0.0196078431372549	0.09803921568627452	0.0392156862745098	0.0392156862745098	0.0784313725490196	0.0392156862745098	0.0392156862745098	0.0784313725490196	0.0	0.0392156862745098	0.0196078431372549	0.0196078431372549	0.0392156862745098	0.0392156862745098
1	0.3714285714285713	0.18571428571428567	0.15	0.2928571428571429	0.14285714285714285	0.14285714285714285	0.12857142857142856	0.2571428571428571	0.18571428571428567	0.057142857142857134	0.014285714285714284	0.11428571428571427	0.12857142857142856	0.057142857142857134	0.014285714285714284	0.1	0.21428571428571427	0.11428571428571427	0.14285714285714285	0.2285714285714285	0.08571428571428573	0.042857142857142864	0.021428571428571432	0.08571428571428573	0.12857142857142856	0.0	0.0	0.08571428571428573	0.08571428571428573	0.021428571428571432	0.0	0.042857142857142864	0.08571428571428573	0.08571428571428573	0.10714285714285714	0.06428571428571428	0.08571428571428573	0.06428571428571428	0.0	0.12857142857142856	0.042857142857142864	0.0	0.0	0.042857142857142864	0.0	0.021428571428571432	0.0	0.0	0.042857142857142864
1	0.17391304347826084	0.3043478260869565	0.2391304347826087	0.2826086956521739	0.043478260869565216	0.10869565217391304	0.13043478260869565	0.06521739130434782	0.08695652173913042	0.17391304347826084	0.06521739130434782	0.21739130434782608	0.13043478260869565	0.06521739130434782	0.21739130434782608	0.17391304347826084	0.08695652173913042	0.1956521739130435	0.17391304347826084	0.08695652173913042	0.0	0.06521739130434782	0.0	0.0	0.03260869565217391	0.06521739130434782	0.0	0.06521739130434782	0.13043478260869565	0.0	0.09782608695652174	0.09782608695652174	0.0	0.03260869565217391	0.06521739130434782	0.0	0.0	0.03260869565217391	0.09782608695652174	0.0	0.03260869565217391	0.09782608695652174	0.03260869565217391	0.13043478260869565	0.0	0.03260869565217391	0.0	0.06521739130434782	0.03260869565217391
1	0.26666666666666666	0.17037037037037034	0.3555555555555556	0.2074074074074074	0.1037037037037037	0.05925925925925926	0.23703703703703705	0.13333333333333333	0.13333333333333333	0.07407407407407407	0.08888888888888889	0.04444444444444445	0.1925925925925926	0.11851851851851852	0.2518518518518518	0.17777777777777778	0.1037037037037037	0.08888888888888889	0.16296296296296298	0.05925925925925926	0.0	0.04444444444444445	0.06666666666666668	0.04444444444444445	0.022222222222222227	0.04444444444444445	0.022222222222222227	0.0	0.1111111111111111	0.06666666666666668	0.1111111111111111	0.06666666666666668	0.022222222222222227	0.022222222222222227	0.13333333333333333	0.022222222222222227	0.06666666666666668	0.0	0.13333333333333333	0.0	0.022222222222222227	0.0	0.06666666666666668	0.022222222222222227	0.04444444444444445	0.022222222222222227	0.04444444444444445	0.022222222222222227	0.0
1	0.2476190476190477	0.18095238095238086	0.21904761904761905	0.3523809523809524	0.13333333333333333	0.0761904761904762	0.11428571428571427	0.13333333333333333	0.0761904761904762	0.0380952380952381	0.0380952380952381	0.19047619047619047	0.13333333333333333	0.0761904761904762	0.1523809523809524	0.1523809523809524	0.11428571428571427	0.1523809523809524	0.2095238095238096	0.19047619047619047	0.057142857142857134	0.028571428571428567	0.028571428571428567	0.11428571428571427	0.028571428571428567	0.028571428571428567	0.028571428571428567	0.028571428571428567	0.028571428571428567	0.028571428571428567	0.028571428571428567	0.08571428571428573	0.0	0.057142857142857134	0.08571428571428573	0.057142857142857134	0.057142857142857134	0.028571428571428567	0.028571428571428567	0.0	0.0	0.028571428571428567	0.0	0.028571428571428567	0.0	0.028571428571428567	0.0	0.028571428571428567	0.028571428571428567
1	0.2394678492239468	0.1951219512195122	0.1729490022172949	0.3924611973392461	0.11529933481152993	0.07095343680709534	0.07982261640798226	0.19955654101995565	0.1419068736141907	0.04878048780487805	0.02660753880266076	0.16851441241685144	0.07095343680709534	0.11529933481152993	0.04878048780487805	0.1286031042128603	0.13747228381374724	0.15077605321507762	0.20842572062084253	0.19955654101995565	0.01995565410199556	0.03991130820399113	0.02660753880266076	0.09977827050997784	0.03325942350332594	0.006651884700665189	0.013303769401330377	0.04656319290465632	0.013303769401330377	0.02660753880266076	0.013303769401330377	0.06651884700665188	0.04656319290465632	0.06651884700665188	0.1130820399113082	0.0598669623059867	0.0598669623059867	0.03991130820399113	0.006651884700665189	0.10643015521064304	0.01995565410199556	0.006651884700665189	0.006651884700665189	0.03991130820399113	0.013303769401330377	0.013303769401330377	0.006651884700665189	0.006651884700665189	0.04656319290465632
1	0.3671875	0.1982421875	0.189453125	0.2451171875	0.203125	0.12109375	0.166015625	0.17578125	0.1796875	0.080078125	0.03125	0.095703125	0.1328125	0.091796875	0.05859375	0.08203125	0.150390625	0.09375	0.109375	0.103515625	0.099609375	0.0615234375	0.0791015625	0.123046875	0.0732421875	0.041015625	0.017578125	0.041015625	0.0908203125	0.05859375	0.029296875	0.0615234375	0.087890625	0.0556640625	0.064453125	0.0498046875	0.111328125	0.03515625	0.0703125	0.0498046875	0.0498046875	0.03515625	0.0087890625	0.0498046875	0.0146484375	0.01171875	0.01171875	0.0087890625	0.03515625
1	0.3576544315129812	0.1974037600716204	0.16965085049239034	0.2752909579230081	0.18621307072515667	0.11727842435094002	0.1450313339301701	0.20232766338406447	0.18084153983885407	0.07967770814682185	0.021486123545210387	0.10205908683974932	0.12085944494180842	0.07878245299910475	0.044762757385854966	0.08415398388540735	0.1629364368845121	0.10832587287376902	0.11727842435094002	0.12712623097582812	0.08863025962399282	0.06042972247090421	0.08728737690241717	0.09400179051029543	0.06982990152193375	0.047000895255147716	0.012085944494180842	0.042972247090420766	0.07788719785138765	0.05102954341987466	0.02685765443151298	0.05505819158460161	0.09803043867502237	0.047000895255147716	0.06311548791405551	0.0846016114592659	0.07788719785138765	0.04028648164726946	0.06445837063563116	0.08728737690241717	0.06445837063563116	0.02685765443151298	0.0040286481647269475	0.044315129811996416	0.006714413607878245	0.01342882721575649	0.005371530886302597	0.006714413607878245	0.038943598925693816
1	0.3494570582428431	0.18756169792694968	0.17670286278381048	0.2862783810463969	0.19940769990128326	0.10858835143139192	0.12043435340572554	0.18756169792694968	0.16979269496544916	0.055281342546890426	0.027640671273445213	0.11648568608094767	0.10069101678183613	0.07502467917077986	0.06712734452122407	0.10266535044422508	0.14610069101678186	0.13030602171767028	0.13030602171767028	0.14215202369200394	0.10957551826258638	0.06515301085883514	0.06515301085883514	0.10957551826258638	0.07403751233958539	0.023692003948667325	0.014807502467917082	0.04146100691016782	0.04738400789733465	0.04146100691016782	0.04738400789733465	0.044422507403751234	0.08588351431391905	0.05330700888450148	0.06219151036525172	0.07107601184600197	0.09772951628825273	0.03257650542941757	0.05330700888450148	0.06515301085883514	0.044422507403751234	0.008884501480750245	0.008884501480750245	0.029615004935834164	0.014807502467917082	0.002961500493583416	0.005923000987166831	0.01776900296150049	0.023692003948667325
1	0.2252252252252253	0.17117117117117114	0.22822822822822825	0.37537537537537535	0.08408408408408409	0.09009009009009007	0.06606606606606606	0.18018018018018012	0.07207207207207207	0.04204204204204205	0.06006006006006006	0.16816816816816818	0.12612612612612611	0.07807807807807808	0.1021021021021021	0.15615615615615616	0.13813813813813813	0.13213213213213212	0.23423423423423426	0.15615615615615616	0.045045045045045036	0.036036036036036036	0.009009009009009007	0.08108108108108109	0.009009009009009007	0.01801801801801801	0.01801801801801801	0.09009009009009007	0.01801801801801801	0.027027027027027032	0.009009009009009007	0.045045045045045036	0.009009009009009007	0.06306306306306306	0.09009009009009007	0.10810810810810813	0.009009009009009007	0.009009009009009007	0.01801801801801801	0.07207207207207207	0.01801801801801801	0.0	0.027027027027027032	0.01801801801801801	0.036036036036036036	0.0	0.009009009009009007	0.045045045045045036	0.054054054054054064
1	0.2787878787878788	0.21212121212121213	0.2080808080808081	0.301010101010101	0.1414141414141414	0.10505050505050503	0.13333333333333333	0.14545454545454545	0.13737373737373734	0.09292929292929293	0.03636363636363636	0.16161616161616166	0.1292929292929293	0.10909090909090907	0.07272727272727272	0.08080808080808081	0.11717171717171718	0.12121212121212124	0.1494949494949495	0.17373737373737375	0.048484848484848485	0.048484848484848485	0.08484848484848485	0.06666666666666668	0.06666666666666668	0.048484848484848485	0.01212121212121212	0.030303030303030307	0.060606060606060615	0.048484848484848485	0.048484848484848485	0.03636363636363636	0.048484848484848485	0.048484848484848485	0.030303030303030307	0.09090909090909093	0.06666666666666668	0.042424242424242434	0.042424242424242434	0.054545454545454536	0.054545454545454536	0.042424242424242434	0.01818181818181818	0.048484848484848485	0.01818181818181818	0.01818181818181818	0.01212121212121212	0.006060606060606061	0.054545454545454536
1	0.28	0.336	0.208	0.17600000000000002	0.16	0.17600000000000002	0.064	0.064	0.17600000000000002	0.17600000000000002	0.192	0.112	0.096	0.192	0.128	0.08	0.032	0.112	0.112	0.064	0.096	0.096	0.0	0.024	0.096	0.048	0.07200000000000001	0.0	0.0	0.096	0.0	0.0	0.0	0.096	0.0	0.0	0.07200000000000001	0.096	0.07200000000000001	0.0	0.024	0.024	0.168	0.07200000000000001	0.07200000000000001	0.07200000000000001	0.048	0.096	0.024
1	0.1958041958041958	0.3146853146853147	0.34965034965034963	0.13986013986013987	0.05594405594405594	0.08391608391608392	0.1958041958041958	0.02797202797202797	0.0979020979020979	0.1258741258741259	0.22377622377622372	0.1258741258741259	0.1958041958041958	0.23776223776223776	0.1958041958041958	0.08391608391608392	0.013986013986013986	0.1258741258741259	0.0979020979020979	0.02797202797202797	0.04195804195804196	0.02097902097902098	0.06293706293706294	0.0	0.04195804195804196	0.02097902097902098	0.06293706293706294	0.0	0.14685314685314685	0.1048951048951049	0.02097902097902098	0.06293706293706294	0.0	0.0	0.04195804195804196	0.0	0.02097902097902098	0.04195804195804196	0.06293706293706294	0.02097902097902098	0.0	0.08391608391608392	0.08391608391608392	0.08391608391608392	0.04195804195804196	0.1258741258741259	0.1258741258741259	0.02097902097902098	0.0
1	0.31402831402831405	0.16731016731016732	0.17374517374517376	0.3449163449163449	0.15444015444015444	0.1184041184041184	0.10553410553410554	0.2007722007722008	0.13127413127413126	0.04118404118404118	0.04633204633204633	0.10038610038610038	0.08494208494208494	0.054054054054054064	0.054054054054054064	0.14157014157014158	0.2084942084942085	0.10553410553410554	0.1287001287001287	0.17245817245817247	0.08494208494208494	0.05019305019305019	0.03861003861003861	0.11196911196911197	0.09652509652509653	0.011583011583011579	0.015444015444015444	0.054054054054054064	0.04247104247104247	0.019305019305019305	0.03088803088803089	0.06563706563706563	0.08108108108108109	0.04247104247104247	0.06177606177606178	0.10424710424710423	0.0694980694980695	0.03088803088803089	0.04633204633204633	0.05019305019305019	0.03861003861003861	0.019305019305019305	0.007722007722007722	0.011583011583011579	0.023166023166023158	0.011583011583011579	0.015444015444015444	0.019305019305019305	0.057915057915057924
1	0.3679245283018868	0.18867924528301888	0.19811320754716985	0.2452830188679245	0.16981132075471694	0.2075471698113208	0.16981132075471694	0.09433962264150944	0.2075471698113208	0.03773584905660377	0.05660377358490566	0.07547169811320754	0.07547169811320754	0.07547169811320754	0.09433962264150944	0.1509433962264151	0.18867924528301888	0.05660377358490566	0.07547169811320754	0.1320754716981132	0.2830188679245283	0.08490566037735849	0.14150943396226415	0.05660377358490566	0.19811320754716985	0.0	0.05660377358490566	0.08490566037735849	0.02830188679245283	0.02830188679245283	0.05660377358490566	0.14150943396226415	0.05660377358490566	0.0	0.02830188679245283	0.02830188679245283	0.14150943396226415	0.3113207547169811	0.08490566037735849	0.02830188679245283	0.02830188679245283	0.0	0.02830188679245283	0.0	0.0	0.02830188679245283	0.05660377358490566	0.0	0.0
1	0.2272727272727273	0.20454545454545456	0.3636363636363637	0.20454545454545456	0.10606060606060606	0.060606060606060615	0.18181818181818185	0.07575757575757576	0.16666666666666666	0.030303030303030307	0.10606060606060606	0.09090909090909093	0.13636363636363635	0.2272727272727273	0.2727272727272727	0.12121212121212124	0.015151515151515154	0.07575757575757576	0.19696969696969696	0.09090909090909093	0.045454545454545456	0.022727272727272728	0.13636363636363635	0.0	0.045454545454545456	0.0	0.022727272727272728	0.022727272727272728	0.022727272727272728	0.11363636363636365	0.13636363636363635	0.0	0.0	0.0	0.06818181818181818	0.045454545454545456	0.09090909090909093	0.06818181818181818	0.045454545454545456	0.045454545454545456	0.022727272727272728	0.022727272727272728	0.022727272727272728	0.0	0.06818181818181818	0.3181818181818182	0.06818181818181818	0.0	0.0
1	0.2463235294117647	0.1875	0.23161764705882354	0.3345588235294117	0.11029411764705882	0.04411764705882353	0.16911764705882354	0.1323529411764706	0.1176470588235294	0.08088235294117647	0.04411764705882353	0.15441176470588236	0.09558823529411764	0.125	0.08088235294117647	0.15441176470588236	0.1323529411764706	0.14705882352941174	0.16176470588235295	0.16176470588235295	0.05514705882352941	0.0	0.05514705882352941	0.08823529411764706	0.03308823529411765	0.0	0.011029411764705885	0.02205882352941177	0.03308823529411765	0.05514705882352941	0.0661764705882353	0.0661764705882353	0.05514705882352941	0.0661764705882353	0.04411764705882353	0.03308823529411765	0.04411764705882353	0.011029411764705885	0.05514705882352941	0.0661764705882353	0.011029411764705885	0.05514705882352941	0.02205882352941177	0.0661764705882353	0.0	0.011029411764705885	0.03308823529411765	0.02205882352941177	0.03308823529411765
1	0.3884892086330936	0.22302158273381287	0.17985611510791366	0.20863309352517986	0.2158273381294964	0.12949640287769784	0.15827338129496402	0.17266187050359713	0.15827338129496402	0.11510791366906475	0.014388489208633094	0.12949640287769784	0.18705035971223025	0.07194244604316546	0.05755395683453238	0.04316546762589928	0.11510791366906475	0.10071942446043164	0.12949640287769784	0.07194244604316546	0.2589928057553957	0.04316546762589928	0.1510791366906475	0.06474820143884892	0.06474820143884892	0.06474820143884892	0.02158273381294964	0.04316546762589928	0.12949640287769784	0.04316546762589928	0.04316546762589928	0.02158273381294964	0.2158273381294964	0.08633093525179858	0.04316546762589928	0.04316546762589928	0.06474820143884892	0.06474820143884892	0.06474820143884892	0.04316546762589928	0.1079136690647482	0.04316546762589928	0.0	0.06474820143884892	0.02158273381294964	0.0	0.0	0.0	0.04316546762589928
1	0.1891891891891892	0.4324324324324325	0.2297297297297297	0.14864864864864866	0.054054054054054064	0.21621621621621626	0.06756756756756757	0.040540540540540536	0.17567567567567569	0.2702702702702703	0.2432432432432433	0.17567567567567569	0.10810810810810813	0.21621621621621626	0.06756756756756757	0.06756756756756757	0.040540540540540536	0.16216216216216214	0.08108108108108109	0.013513513513513514	0.0	0.040540540540540536	0.040540540540540536	0.0	0.0	0.16216216216216214	0.10135135135135136	0.060810810810810814	0.040540540540540536	0.040540540540540536	0.020270270270270268	0.0	0.020270270270270268	0.020270270270270268	0.020270270270270268	0.0	0.040540540540540536	0.12162162162162166	0.060810810810810814	0.040540540540540536	0.16216216216216214	0.16216216216216214	0.060810810810810814	0.12162162162162166	0.060810810810810814	0.12162162162162166	0.060810810810810814	0.08108108108108109	0.040540540540540536
1	0.2384615384615385	0.2769230769230769	0.17692307692307693	0.3076923076923077	0.1076923076923077	0.061538461538461535	0.09230769230769233	0.16923076923076924	0.15384615384615385	0.1076923076923077	0.07692307692307693	0.16923076923076924	0.1076923076923077	0.1076923076923077	0.1076923076923077	0.1076923076923077	0.061538461538461535	0.2307692307692308	0.15384615384615385	0.12307692307692307	0.06923076923076922	0.02307692307692308	0.02307692307692308	0.09230769230769233	0.02307692307692308	0.0	0.04615384615384616	0.02307692307692308	0.0	0.04615384615384616	0.02307692307692308	0.06923076923076922	0.04615384615384616	0.06923076923076922	0.09230769230769233	0.04615384615384616	0.09230769230769233	0.04615384615384616	0.0	0.09230769230769233	0.04615384615384616	0.06923076923076922	0.0	0.09230769230769233	0.02307692307692308	0.02307692307692308	0.04615384615384616	0.02307692307692308	0.0
1	0.2819672131147541	0.18469945355191256	0.1978142076502732	0.3355191256830601	0.12896174863387974	0.10273224043715846	0.1377049180327869	0.16393442622950818	0.14426229508196722	0.06120218579234973	0.019672131147540985	0.14207650273224046	0.12021857923497267	0.07213114754098361	0.07431693989071038	0.13114754098360654	0.13989071038251366	0.13114754098360654	0.16612021857923498	0.17049180327868851	0.045901639344262286	0.04918032786885247	0.06557377049180327	0.062295081967213124	0.05573770491803279	0.026229508196721308	0.016393442622950817	0.04918032786885247	0.062295081967213124	0.04262295081967213	0.03934426229508197	0.062295081967213124	0.03934426229508197	0.05901639344262295	0.08852459016393442	0.05901639344262295	0.062295081967213124	0.032786885245901634	0.062295081967213124	0.05901639344262295	0.03934426229508197	0.003278688524590164	0.003278688524590164	0.04918032786885247	0.013114754098360656	0.0	0.003278688524590164	0.013114754098360656	0.036065573770491806
1	0.13291139240506328	0.3860759493670886	0.34810126582278483	0.13291139240506328	0.012658227848101266	0.08860759493670886	0.10126582278481013	0.06329113924050632	0.1139240506329114	0.2278481012658228	0.2911392405063291	0.06329113924050632	0.12658227848101267	0.26582278481012656	0.2405063291139241	0.12658227848101267	0.012658227848101266	0.1139240506329114	0.12658227848101267	0.012658227848101266	0.0	0.0	0.0189873417721519	0.0	0.0	0.0759493670886076	0.0569620253164557	0.0	0.0	0.0949367088607595	0.0569620253164557	0.0	0.0	0.0379746835443038	0.0569620253164557	0.0	0.0	0.0759493670886076	0.0569620253164557	0.0379746835443038	0.1139240506329114	0.1139240506329114	0.1139240506329114	0.0759493670886076	0.1139240506329114	0.34177215189873417	0.13291139240506328	0.0949367088607595	0.0
1	0.3888888888888889	0.14444444444444446	0.24444444444444444	0.2222222222222222	0.2888888888888889	0.06666666666666668	0.2222222222222222	0.15555555555555556	0.13333333333333333	0.022222222222222227	0.022222222222222227	0.1111111111111111	0.2222222222222222	0.13333333333333333	0.04444444444444445	0.08888888888888889	0.08888888888888889	0.06666666666666668	0.2	0.08888888888888889	0.26666666666666666	0.1	0.2	0.1	0.06666666666666668	0.0	0.03333333333333333	0.0	0.13333333333333333	0.1	0.0	0.03333333333333333	0.03333333333333333	0.1	0.1	0.0	0.13333333333333333	0.0	0.0	0.06666666666666668	0.03333333333333333	0.0	0.0	0.0	0.0	0.0	0.0	0.03333333333333333	0.03333333333333333
1	0.3611111111111111	0.2638888888888889	0.1597222222222222	0.2152777777777778	0.2083333333333333	0.18055555555555555	0.125	0.1111111111111111	0.2361111111111111	0.06944444444444445	0.05555555555555555	0.1527777777777778	0.08333333333333333	0.1388888888888889	0.05555555555555555	0.041666666666666664	0.09722222222222222	0.125	0.08333333333333333	0.2083333333333333	0.125	0.08333333333333333	0.0625	0.08333333333333333	0.125	0.0625	0.0	0.08333333333333333	0.041666666666666664	0.08333333333333333	0.020833333333333332	0.041666666666666664	0.16666666666666666	0.0625	0.020833333333333332	0.041666666666666664	0.14583333333333334	0.041666666666666664	0.10416666666666667	0.0625	0.0625	0.020833333333333332	0.0	0.020833333333333332	0.020833333333333332	0.0625	0.0	0.0	0.08333333333333333
1	0.3560606060606061	0.12121212121212124	0.2272727272727273	0.2954545454545455	0.21212121212121213	0.10606060606060606	0.15151515151515152	0.13636363636363635	0.10606060606060606	0.0	0.030303030303030307	0.10606060606060606	0.12121212121212124	0.07575757575757576	0.12121212121212124	0.18181818181818185	0.16666666666666666	0.060606060606060615	0.19696969696969696	0.13636363636363635	0.13636363636363635	0.11363636363636365	0.09090909090909093	0.045454545454545456	0.06818181818181818	0.0	0.0	0.09090909090909093	0.06818181818181818	0.022727272727272728	0.045454545454545456	0.09090909090909093	0.09090909090909093	0.045454545454545456	0.045454545454545456	0.022727272727272728	0.09090909090909093	0.0	0.022727272727272728	0.045454545454545456	0.0	0.0	0.0	0.0	0.0	0.0	0.0	0.045454545454545456	0.022727272727272728
1	0.18439716312056734	0.2907801418439716	0.2978723404255319	0.2269503546099291	0.0851063829787234	0.0851063829787234	0.1702127659574468	0.02836879432624113	0.18439716312056734	0.15602836879432624	0.1702127659574468	0.09929078014184398	0.09929078014184398	0.15602836879432624	0.1276595744680851	0.2127659574468085	0.0	0.2127659574468085	0.1276595744680851	0.0851063829787234	0.0	0.0425531914893617	0.0851063829787234	0.0	0.0851063829787234	0.02127659574468085	0.0425531914893617	0.02127659574468085	0.0425531914893617	0.0425531914893617	0.02127659574468085	0.14893617021276595	0.0	0.02127659574468085	0.02127659574468085	0.0	0.06382978723404255	0.2340425531914893	0.1276595744680851	0.0425531914893617	0.0425531914893617	0.1276595744680851	0.1276595744680851	0.02127659574468085	0.0425531914893617	0.0851063829787234	0.0425531914893617	0.0851063829787234	0.0
1	0.38461538461538464	0.16153846153846155	0.18846153846153849	0.2653846153846154	0.2230769230769231	0.16923076923076924	0.12307692307692307	0.16923076923076924	0.16153846153846155	0.015384615384615384	0.05384615384615385	0.09230769230769233	0.13076923076923078	0.07692307692307693	0.038461538461538464	0.12307692307692307	0.16923076923076924	0.061538461538461535	0.15384615384615385	0.16153846153846155	0.1153846153846154	0.12692307692307692	0.0576923076923077	0.08076923076923077	0.12692307692307692	0.0	0.03461538461538462	0.09230769230769233	0.06923076923076922	0.02307692307692308	0.02307692307692308	0.06923076923076922	0.08076923076923077	0.03461538461538462	0.09230769230769233	0.04615384615384616	0.09230769230769233	0.02307692307692308	0.03461538461538462	0.09230769230769233	0.01153846153846154	0.0	0.01153846153846154	0.0	0.03461538461538462	0.02307692307692308	0.0	0.02307692307692308	0.04615384615384616
1	0.2547169811320755	0.2452830188679245	0.1509433962264151	0.3490566037735849	0.09433962264150944	0.11320754716981132	0.07547169811320754	0.2075471698113208	0.1320754716981132	0.07547169811320754	0.03773584905660377	0.2075471698113208	0.11320754716981132	0.05660377358490566	0.11320754716981132	0.11320754716981132	0.1509433962264151	0.2075471698113208	0.16981132075471694	0.1320754716981132	0.02830188679245283	0.05660377358490566	0.0	0.08490566037735849	0.02830188679245283	0.02830188679245283	0.02830188679245283	0.08490566037735849	0.05660377358490566	0.0	0.05660377358490566	0.0	0.08490566037735849	0.02830188679245283	0.11320754716981132	0.08490566037735849	0.08490566037735849	0.05660377358490566	0.0	0.05660377358490566	0.02830188679245283	0.05660377358490566	0.0	0.05660377358490566	0.02830188679245283	0.02830188679245283	0.0	0.0	0.0
1	0.2797147385103011	0.17432646592709986	0.21236133122028525	0.3335974643423138	0.13946117274167988	0.10142630744849446	0.10935023771790807	0.17908082408874804	0.12519809825673536	0.05229793977812995	0.02694136291600634	0.1347068145800317	0.11410459587955625	0.07606973058637084	0.0919175911251981	0.13312202852614896	0.15055467511885895	0.10935023771790807	0.18700475435816166	0.1648177496038035	0.04041204437400951	0.06418383518225039	0.06180665610142631	0.06893819334389857	0.05229793977812995	0.028526148969889063	0.011885895404120444	0.054675118858954035	0.045166402535657686	0.014263074484944531	0.04992076069730586	0.05229793977812995	0.06656101426307448	0.045166402535657686	0.08795562599049128	0.057052297939778125	0.06418383518225039	0.0213946117274168	0.03565768621236133	0.06656101426307448	0.0427892234548336	0.014263074484944531	0.009508716323296357	0.02614896988906497	0.009508716323296357	0.03803486529318542	0.009508716323296357	0.014263074484944531	0.028526148969889063
1	0.3339285714285714	0.15892857142857142	0.15714285714285714	0.35	0.15714285714285714	0.11428571428571427	0.09285714285714286	0.2607142857142857	0.1392857142857143	0.04642857142857143	0.025	0.1	0.1	0.042857142857142864	0.07142857142857142	0.11071428571428572	0.2285714285714285	0.10714285714285714	0.1357142857142857	0.16785714285714284	0.05357142857142857	0.08035714285714286	0.048214285714285716	0.08035714285714286	0.075	0.03214285714285714	0.010714285714285714	0.048214285714285716	0.042857142857142864	0.010714285714285714	0.0375	0.048214285714285716	0.13392857142857142	0.06428571428571428	0.09642857142857143	0.075	0.05892857142857143	0.021428571428571432	0.021428571428571432	0.10714285714285714	0.0375	0.010714285714285714	0.010714285714285714	0.021428571428571432	0.010714285714285714	0.010714285714285714	0.005357142857142857	0.010714285714285714	0.03214285714285714
1	0.21138211382113825	0.21138211382113825	0.17886178861788618	0.3983739837398374	0.08130081300813008	0.08943089430894309	0.11382113821138212	0.13008130081300814	0.13821138211382114	0.06504065040650407	0.032520325203252036	0.17886178861788618	0.04878048780487805	0.11382113821138212	0.08130081300813008	0.15447154471544716	0.14634146341463414	0.14634146341463414	0.17073170731707318	0.22764227642276424	0.012195121951219513	0.036585365853658534	0.04878048780487805	0.036585365853658534	0.024390243902439025	0.012195121951219513	0.024390243902439025	0.07317073170731707	0.04878048780487805	0.04878048780487805	0.024390243902439025	0.04878048780487805	0.012195121951219513	0.04878048780487805	0.07317073170731707	0.06097560975609756	0.036585365853658534	0.036585365853658534	0.04878048780487805	0.08536585365853659	0.012195121951219513	0.012195121951219513	0.024390243902439025	0.06097560975609756	0.024390243902439025	0.012195121951219513	0.0	0.012195121951219513	0.06097560975609756
1	0.2983870967741936	0.3225806451612903	0.18548387096774194	0.1935483870967742	0.14516129032258066	0.2258064516129032	0.1129032258064516	0.04838709677419355	0.2903225806451613	0.1129032258064516	0.06451612903225806	0.14516129032258066	0.08064516129032258	0.14516129032258066	0.04838709677419355	0.0967741935483871	0.016129032258064516	0.12903225806451613	0.14516129032258066	0.0967741935483871	0.2177419354838709	0.07258064516129033	0.12096774193548387	0.024193548387096774	0.12096774193548387	0.04838709677419355	0.04838709677419355	0.07258064516129033	0.14516129032258066	0.0967741935483871	0.024193548387096774	0.0	0.0	0.0	0.024193548387096774	0.04838709677419355	0.12096774193548387	0.14516129032258066	0.04838709677419355	0.04838709677419355	0.07258064516129033	0.04838709677419355	0.024193548387096774	0.024193548387096774	0.0	0.024193548387096774	0.0	0.07258064516129033	0.0
1	0.3009708737864077	0.18446601941747573	0.1941747572815534	0.32038834951456313	0.1553398058252427	0.07766990291262135	0.1553398058252427	0.13592233009708735	0.0970873786407767	0.03883495145631068	0.019417475728155338	0.1941747572815534	0.13592233009708735	0.13592233009708735	0.13592233009708735	0.05825242718446603	0.13592233009708735	0.0970873786407767	0.1553398058252427	0.17475728155339804	0.08737864077669902	0.08737864077669902	0.08737864077669902	0.029126213592233014	0.0	0.0	0.029126213592233014	0.08737864077669902	0.2330097087378641	0.05825242718446603	0.029126213592233014	0.029126213592233014	0.08737864077669902	0.029126213592233014	0.05825242718446603	0.029126213592233014	0.029126213592233014	0.0	0.029126213592233014	0.08737864077669902	0.029126213592233014	0.029126213592233014	0.0	0.029126213592233014	0.0	0.0	0.029126213592233014	0.0	0.029126213592233014
1	0.435	0.1675	0.1675	0.23	0.255	0.145	0.18	0.205	0.25	0.03	0.01	0.045	0.13	0.08	0.045	0.075	0.15	0.08	0.095	0.145	0.105	0.105	0.1125	0.12	0.1575	0.0225	0.015	0.015	0.105	0.0525	0.06	0.045	0.15	0.06	0.03	0.1125	0.15	0.06	0.0675	0.0975	0.0375	0.0	0.0	0.0075	0.0075	0.0	0.0075	0.0	0.015
1	0.2525252525252525	0.3232323232323233	0.12121212121212124	0.30303030303030304	0.101010101010101	0.08080808080808081	0.101010101010101	0.202020202020202	0.26262626262626265	0.16161616161616166	0.020202020202020204	0.18181818181818185	0.020202020202020204	0.101010101010101	0.04040404040404042	0.060606060606060615	0.101010101010101	0.2828282828282828	0.060606060606060615	0.30303030303030304	0.030303030303030307	0.030303030303030307	0.030303030303030307	0.09090909090909093	0.030303030303030307	0.09090909090909093	0.0	0.0	0.030303030303030307	0.030303030303030307	0.060606060606060615	0.030303030303030307	0.030303030303030307	0.15151515151515152	0.060606060606060615	0.060606060606060615	0.12121212121212124	0.060606060606060615	0.09090909090909093	0.12121212121212124	0.12121212121212124	0.030303030303030307	0.0	0.09090909090909093	0.0	0.0	0.0	0.030303030303030307	0.030303030303030307
1	0.26011560693641617	0.2947976878612717	0.18497109826589594	0.26011560693641617	0.10404624277456648	0.09248554913294796	0.15028901734104047	0.16184971098265896	0.20809248554913296	0.15028901734104047	0.03468208092485549	0.18497109826589594	0.11560693641618495	0.11560693641618495	0.08092485549132948	0.046242774566473986	0.08092485549132948	0.21965317919075145	0.09248554913294796	0.20809248554913296	0.017341040462427744	0.06936416184971098	0.017341040462427744	0.06936416184971098	0.03468208092485549	0.05202312138728324	0.017341040462427744	0.03468208092485549	0.06936416184971098	0.03468208092485549	0.10404624277456648	0.017341040462427744	0.017341040462427744	0.1213872832369942	0.06936416184971098	0.03468208092485549	0.06936416184971098	0.03468208092485549	0.10404624277456648	0.10404624277456648	0.06936416184971098	0.017341040462427744	0.017341040462427744	0.1213872832369942	0.017341040462427744	0.0	0.017341040462427744	0.017341040462427744	0.05202312138728324
1	0.3292817679558011	0.19889502762430936	0.1580110497237569	0.3138121546961326	0.16132596685082873	0.11933701657458565	0.1149171270718232	0.20773480662983426	0.17016574585635358	0.06408839779005525	0.017679558011049725	0.143646408839779	0.10607734806629834	0.06408839779005525	0.05082872928176796	0.0861878453038674	0.16574585635359115	0.14806629834254142	0.12375690607734807	0.14806629834254142	0.07955801104972375	0.07292817679558011	0.04972375690607735	0.0861878453038674	0.07292817679558011	0.03314917127071823	0.013259668508287293	0.056353591160221	0.05303867403314917	0.03977900552486188	0.036464088397790057	0.036464088397790057	0.07292817679558011	0.08287292817679558	0.05966850828729281	0.0861878453038674	0.0861878453038674	0.0430939226519337	0.05303867403314917	0.07292817679558011	0.046408839779005534	0.029834254143646405	0.0	0.03977900552486188	0.013259668508287293	0.0	0.013259668508287293	0.0	0.056353591160221
1	0.08116883116883117	0.4318181818181818	0.09090909090909093	0.3961038961038961	0.012987012987012988	0.032467532467532464	0.012987012987012988	0.1038961038961039	0.07142857142857142	0.18831168831168832	0.08441558441558443	0.4090909090909091	0.025974025974025976	0.07792207792207792	0.01948051948051948	0.05844155844155844	0.05194805194805195	0.4545454545454545	0.06493506493506493	0.21428571428571427	0.0	0.0	0.0	0.01948051948051948	0.0	0.02922077922077922	0.01948051948051948	0.0	0.0	0.01948051948051948	0.0	0.0	0.01948051948051948	0.10714285714285714	0.00974025974025974	0.01948051948051948	0.0	0.03896103896103896	0.0	0.06818181818181818	0.03896103896103896	0.16558441558441558	0.06818181818181818	0.17532467532467533	0.01948051948051948	0.05844155844155844	0.00974025974025974	0.03896103896103896	0.048701298701298704
1	0.21904761904761905	0.2	0.29523809523809524	0.2857142857142857	0.13333333333333333	0.057142857142857134	0.057142857142857134	0.11428571428571427	0.0761904761904762	0.1523809523809524	0.057142857142857134	0.13333333333333333	0.11428571428571427	0.13333333333333333	0.17142857142857146	0.1523809523809524	0.0380952380952381	0.0761904761904762	0.2857142857142857	0.1523809523809524	0.11428571428571427	0.057142857142857134	0.057142857142857134	0.057142857142857134	0.0	0.057142857142857134	0.028571428571428567	0.0	0.0	0.0	0.057142857142857134	0.028571428571428567	0.0	0.0	0.14285714285714285	0.028571428571428567	0.057142857142857134	0.028571428571428567	0.0	0.028571428571428567	0.057142857142857134	0.2	0.028571428571428567	0.08571428571428573	0.028571428571428567	0.028571428571428567	0.0	0.028571428571428567	0.0
1	0.2871794871794872	0.20512820512820512	0.17094017094017094	0.3367521367521368	0.12991452991452992	0.1094017094017094	0.11623931623931626	0.18461538461538465	0.11282051282051282	0.04786324786324787	0.010256410256410256	0.2324786324786325	0.09572649572649572	0.09230769230769233	0.06495726495726496	0.09572649572649572	0.2017094017094017	0.15384615384615385	0.15726495726495726	0.11623931623931626	0.05128205128205128	0.04102564102564103	0.04102564102564103	0.09743589743589744	0.07179487179487179	0.02051282051282052	0.0	0.07179487179487179	0.030769230769230767	0.05641025641025641	0.015384615384615384	0.06666666666666668	0.1076923076923077	0.061538461538461535	0.04615384615384616	0.05128205128205128	0.04102564102564103	0.015384615384615384	0.061538461538461535	0.05128205128205128	0.015384615384615384	0.010256410256410256	0.005128205128205128	0.05128205128205128	0.0	0.0	0.005128205128205128	0.010256410256410256	0.07179487179487179
1	0.2666195190947666	0.16831683168316833	0.1867043847241867	0.3783592644978784	0.11315417256011315	0.07779349363507779	0.0961810466760962	0.21074964639321075	0.1188118811881188	0.05233380480905234	0.016973125884016973	0.14144271570014144	0.09476661951909476	0.07072135785007072	0.06647807637906647	0.13295615275813294	0.17114568599717114	0.12871287128712872	0.18528995756718528	0.20084865629420084	0.06364922206506365	0.03606789250353607	0.031824611032531834	0.08062234794908063	0.031824611032531834	0.01909476661951909	0.008486562942008486	0.057284299858557285	0.033946251768033946	0.027581329561527583	0.033946251768033946	0.04667609618104668	0.07001414427157003	0.0487977369165488	0.08062234794908063	0.10183875530410184	0.04667609618104668	0.021216407355021217	0.04031117397454032	0.07001414427157003	0.031824611032531834	0.010608203677510608	0.004243281471004243	0.03818953323903819	0.01272984441301273	0.004243281471004243	0.0021216407355021216	0.006364922206506365	0.05091937765205092
1	0.225	0.38333333333333336	0.325	0.06666666666666668	0.08333333333333333	0.2333333333333333	0.03333333333333333	0.06666666666666668	0.16666666666666666	0.25	0.3	0.03333333333333333	0.15	0.16666666666666666	0.21666666666666667	0.03333333333333333	0.016666666666666666	0.1	0.016666666666666666	0.0	0.05	0.1	0.025	0.0	0.125	0.15	0.125	0.0	0.025	0.0	0.025	0.0	0.0	0.075	0.025	0.0	0.025	0.375	0.0	0.075	0.125	0.2	0.125	0.05	0.075	0.1	0.25	0.025	0.0
1	0.4166666666666667	0.12280701754385966	0.19298245614035087	0.2675438596491228	0.2456140350877193	0.11403508771929825	0.16666666666666666	0.2368421052631579	0.14035087719298245	0.02631578947368421	0.017543859649122806	0.06140350877192983	0.18421052631578946	0.03508771929824561	0.06140350877192983	0.10526315789473684	0.19298245614035087	0.07017543859649122	0.14035087719298245	0.18421052631578946	0.10526315789473684	0.06578947368421052	0.11842105263157895	0.17105263157894735	0.06578947368421052	0.0	0.013157894736842105	0.07894736842105263	0.09210526315789473	0.013157894736842105	0.013157894736842105	0.11842105263157895	0.13157894736842105	0.05263157894736842	0.07894736842105263	0.07894736842105263	0.07894736842105263	0.02631578947368421	0.05263157894736842	0.03947368421052632	0.03947368421052632	0.0	0.0	0.0	0.013157894736842105	0.0	0.013157894736842105	0.0	0.013157894736842105
1	0.31868131868131866	0.1868131868131868	0.14285714285714285	0.3516483516483517	0.17582417582417584	0.11721611721611724	0.12454212454212454	0.13186813186813187	0.16117216117216118	0.058608058608058615	0.007326007326007327	0.1391941391941392	0.09523809523809523	0.06593406593406594	0.058608058608058615	0.10256410256410256	0.11721611721611724	0.12454212454212454	0.13186813186813187	0.21978021978021972	0.12087912087912088	0.054945054945054944	0.08791208791208792	0.08791208791208792	0.03296703296703297	0.02197802197802198	0.01098901098901099	0.10989010989010987	0.054945054945054944	0.03296703296703297	0.02197802197802198	0.054945054945054944	0.03296703296703297	0.02197802197802198	0.04395604395604396	0.0989010989010989	0.13186813186813187	0.04395604395604396	0.03296703296703297	0.03296703296703297	0.07692307692307693	0.01098901098901099	0.0	0.01098901098901099	0.0	0.0	0.01098901098901099	0.0	0.03296703296703297
1	0.3746478873239437	0.13943661971830987	0.16619718309859155	0.3197183098591549	0.2169014084507042	0.10422535211267606	0.14647887323943662	0.2028169014084507	0.15492957746478872	0.02535211267605634	0.01971830985915493	0.07605633802816901	0.11830985915492954	0.04225352112676056	0.0676056338028169	0.10140845070422536	0.18028169014084508	0.10422535211267606	0.09577464788732394	0.19154929577464788	0.11408450704225352	0.0676056338028169	0.10985915492957747	0.10140845070422536	0.08873239436619719	0.01267605633802817	0.004225352112676056	0.05070422535211268	0.0676056338028169	0.029577464788732393	0.04647887323943662	0.07183098591549296	0.08873239436619719	0.059154929577464786	0.05070422535211268	0.10140845070422536	0.12253521126760565	0.01267605633802817	0.02535211267605634	0.07183098591549296	0.016901408450704224	0.004225352112676056	0.0	0.02112676056338028	0.01267605633802817	0.004225352112676056	0.008450704225352112	0.004225352112676056	0.038028169014084505
1	0.38272921108742	0.244136460554371	0.17057569296375266	0.2025586353944563	0.2302771855010661	0.16417910447761194	0.11727078891257996	0.15991471215351813	0.1812366737739872	0.10874200426439233	0.08315565031982942	0.09168443496801706	0.1044776119402985	0.09808102345415776	0.05330490405117271	0.06609808102345416	0.15565031982942432	0.09381663113006396	0.06823027718550106	0.07036247334754797	0.12153518123667376	0.11513859275053305	0.07995735607675906	0.08635394456289977	0.08955223880597014	0.06716417910447761	0.031982942430703626	0.04477611940298507	0.054371002132196165	0.04477611940298507	0.03518123667377398	0.03837953091684435	0.09275053304904053	0.06716417910447761	0.028784648187633263	0.04477611940298507	0.10874200426439233	0.06716417910447761	0.022388059701492536	0.07356076759061833	0.07036247334754797	0.060767590618336885	0.04797441364605544	0.03837953091684435	0.028784648187633263	0.04477611940298507	0.022388059701492536	0.0255863539445629	0.04797441364605544
1	0.1724137931034483	0.2988505747126437	0.16091954022988506	0.3678160919540229	0.02298850574712644	0.06896551724137931	0.09195402298850576	0.16091954022988506	0.06896551724137931	0.206896551724138	0.0	0.2988505747126437	0.11494252873563215	0.11494252873563215	0.02298850574712644	0.04597701149425287	0.13793103448275862	0.1839080459770115	0.1839080459770115	0.1839080459770115	0.0	0.0	0.0	0.03448275862068965	0.03448275862068965	0.03448275862068965	0.0	0.03448275862068965	0.03448275862068965	0.03448275862068965	0.03448275862068965	0.03448275862068965	0.06896551724137931	0.03448275862068965	0.03448275862068965	0.10344827586206896	0.03448275862068965	0.0	0.03448275862068965	0.03448275862068965	0.03448275862068965	0.3103448275862069	0.0	0.206896551724138	0.0	0.0	0.0	0.0	0.03448275862068965
1	0.3851351351351352	0.17567567567567569	0.17905405405405406	0.26013513513513514	0.2297297297297297	0.12162162162162166	0.16216216216216214	0.14864864864864866	0.14864864864864866	0.08783783783783784	0.020270270270270268	0.0945945945945946	0.14189189189189189	0.054054054054054064	0.054054054054054064	0.10135135135135136	0.14189189189189189	0.08783783783783784	0.11486486486486487	0.13513513513513514	0.12162162162162166	0.07094594594594594	0.11148648648648647	0.0912162162162162	0.07094594594594594	0.020270270270270268	0.010135135135135136	0.07094594594594594	0.11148648648648647	0.020270270270270268	0.030405405405405407	0.07094594594594594	0.0912162162162162	0.05067567567567568	0.020270270270270268	0.060810810810810814	0.10135135135135136	0.05067567567567568	0.010135135135135136	0.060810810810810814	0.08108108108108109	0.07094594594594594	0.0	0.020270270270270268	0.0	0.0	0.020270270270270268	0.010135135135135136	0.030405405405405407
1	0.2670454545454545	0.16477272727272727	0.17045454545454544	0.3977272727272727	0.125	0.045454545454545456	0.10227272727272728	0.2159090909090909	0.11363636363636365	0.045454545454545456	0.022727272727272728	0.14772727272727273	0.05681818181818181	0.10227272727272728	0.125	0.11363636363636365	0.19318181818181812	0.13636363636363635	0.14772727272727273	0.2272727272727273	0.06818181818181818	0.017045454545454544	0.05113636363636364	0.10227272727272728	0.03409090909090909	0.0	0.017045454545454544	0.017045454545454544	0.017045454545454544	0.05113636363636364	0.05113636363636364	0.03409090909090909	0.03409090909090909	0.06818181818181818	0.10227272727272728	0.10227272727272728	0.05113636363636364	0.0	0.05113636363636364	0.06818181818181818	0.0	0.0	0.0	0.06818181818181818	0.03409090909090909	0.0	0.0	0.0	0.06818181818181818
1	0.32044198895027626	0.18232044198895028	0.24861878453038674	0.24861878453038674	0.15469613259668508	0.08839779005524863	0.15469613259668508	0.20994475138121546	0.15469613259668508	0.07734806629834254	0.011049723756906077	0.11049723756906077	0.15469613259668508	0.09944751381215468	0.11049723756906077	0.09944751381215468	0.143646408839779	0.08839779005524863	0.1878453038674033	0.143646408839779	0.03314917127071823	0.03314917127071823	0.09944751381215468	0.08287292817679558	0.016574585635359115	0.04972375690607735	0.0	0.06629834254143646	0.06629834254143646	0.06629834254143646	0.04972375690607735	0.04972375690607735	0.09944751381215468	0.03314917127071823	0.1160220994475138	0.03314917127071823	0.09944751381215468	0.04972375690607735	0.04972375690607735	0.03314917127071823	0.03314917127071823	0.016574585635359115	0.016574585635359115	0.06629834254143646	0.016574585635359115	0.0	0.0	0.0	0.03314917127071823
1	0.18415841584158416	0.300990099009901	0.2811881188118812	0.2336633663366337	0.05148514851485148	0.099009900990099	0.10693069306930693	0.099009900990099	0.14653465346534653	0.13861386138613865	0.16237623762376238	0.14653465346534653	0.12673267326732673	0.1702970297029703	0.12673267326732673	0.11089108910891088	0.031683168316831684	0.18613861386138614	0.13861386138613865	0.099009900990099	0.01782178217821782	0.01782178217821782	0.041584158415841586	0.01782178217821782	0.053465346534653464	0.041584158415841586	0.023762376237623763	0.01782178217821782	0.0594059405940594	0.053465346534653464	0.0297029702970297	0.01782178217821782	0.0297029702970297	0.06534653465346535	0.041584158415841586	0.01188118811881188	0.03564356435643564	0.0594059405940594	0.0594059405940594	0.0594059405940594	0.03564356435643564	0.0594059405940594	0.0891089108910891	0.07128712871287128	0.041584158415841586	0.08316831683168317	0.07722772277227723	0.041584158415841586	0.0
1	0.4249084249084249	0.2600732600732601	0.2344322344322345	0.08058608058608059	0.2637362637362637	0.21245421245421245	0.20512820512820512	0.08058608058608059	0.2344322344322345	0.10989010989010987	0.13186813186813187	0.04395604395604396	0.2271062271062271	0.11721611721611724	0.10256410256410256	0.014652014652014654	0.03663003663003663	0.08058608058608059	0.02197802197802198	0.02197802197802198	0.1978021978021978	0.2087912087912088	0.08791208791208792	0.04395604395604396	0.16483516483516486	0.0989010989010989	0.04395604395604396	0.0	0.12087912087912088	0.054945054945054944	0.10989010989010987	0.01098901098901099	0.02197802197802198	0.07692307692307693	0.0	0.02197802197802198	0.17582417582417584	0.04395604395604396	0.08791208791208792	0.04395604395604396	0.054945054945054944	0.0	0.0989010989010989	0.01098901098901099	0.12087912087912088	0.03296703296703297	0.03296703296703297	0.01098901098901099	0.01098901098901099
1	0.2792792792792793	0.23423423423423426	0.18018018018018012	0.3063063063063063	0.14414414414414414	0.09009009009009007	0.14414414414414414	0.14414414414414414	0.1981981981981982	0.12612612612612611	0.01801801801801801	0.18018018018018012	0.12612612612612611	0.09009009009009007	0.036036036036036036	0.09009009009009007	0.054054054054054064	0.21621621621621626	0.14414414414414414	0.16216216216216214	0.054054054054054064	0.054054054054054064	0.054054054054054064	0.08108108108108109	0.08108108108108109	0.027027027027027032	0.0	0.027027027027027032	0.054054054054054064	0.08108108108108109	0.027027027027027032	0.054054054054054064	0.027027027027027032	0.08108108108108109	0.054054054054054064	0.054054054054054064	0.054054054054054064	0.0	0.13513513513513514	0.10810810810810813	0.054054054054054064	0.13513513513513514	0.0	0.08108108108108109	0.0	0.027027027027027032	0.0	0.0	0.0
1	0.3594771241830065	0.1830065359477124	0.1830065359477124	0.27450980392156865	0.16993464052287582	0.0915032679738562	0.1830065359477124	0.2222222222222222	0.16993464052287582	0.0915032679738562	0.0	0.0915032679738562	0.13071895424836602	0.1045751633986928	0.06535947712418301	0.05228758169934642	0.19607843137254904	0.06535947712418301	0.1045751633986928	0.2352941176470588	0.0784313725490196	0.05882352941176471	0.1176470588235294	0.05882352941176471	0.09803921568627452	0.0	0.0	0.0392156862745098	0.0784313725490196	0.09803921568627452	0.09803921568627452	0.0	0.215686274509804	0.05882352941176471	0.0784313725490196	0.0784313725490196	0.09803921568627452	0.0196078431372549	0.05882352941176471	0.0784313725490196	0.09803921568627452	0.0196078431372549	0.0	0.0392156862745098	0.0	0.0	0.0	0.0	0.05882352941176471
1	0.2138728323699422	0.23121387283236994	0.2774566473988439	0.2774566473988439	0.09248554913294796	0.05780346820809248	0.12716763005780346	0.12716763005780346	0.15028901734104047	0.10404624277456648	0.046242774566473986	0.15028901734104047	0.12716763005780346	0.12716763005780346	0.21965317919075145	0.10404624277456648	0.03468208092485549	0.16184971098265896	0.18497109826589594	0.12716763005780346	0.03468208092485549	0.017341040462427744	0.06936416184971098	0.03468208092485549	0.0	0.017341040462427744	0.017341040462427744	0.05202312138728324	0.03468208092485549	0.03468208092485549	0.06936416184971098	0.05202312138728324	0.0	0.05202312138728324	0.05202312138728324	0.08670520231213873	0.06936416184971098	0.03468208092485549	0.017341040462427744	0.10404624277456648	0.05202312138728324	0.017341040462427744	0.0	0.08670520231213873	0.0	0.017341040462427744	0.017341040462427744	0.03468208092485549	0.017341040462427744
1	0.31	0.235	0.17777777777777778	0.2772222222222222	0.16666666666666666	0.11444444444444445	0.13	0.14444444444444446	0.18888888888888888	0.09666666666666666	0.028888888888888888	0.1388888888888889	0.09666666666666666	0.08	0.06222222222222223	0.10333333333333332	0.10333333333333332	0.1622222222222222	0.12111111111111113	0.13	0.085	0.06666666666666668	0.07166666666666667	0.06666666666666668	0.065	0.04833333333333333	0.013333333333333334	0.045	0.045	0.05	0.045	0.05	0.05	0.065	0.045	0.05666666666666665	0.09666666666666666	0.04666666666666667	0.05	0.08833333333333332	0.09333333333333334	0.03833333333333333	0.0033333333333333327	0.041666666666666664	0.016666666666666666	0.005	0.013333333333333334	0.008333333333333333	0.028333333333333325
1	0.2075471698113208	0.2358490566037736	0.1792452830188679	0.37735849056603776	0.03773584905660377	0.09433962264150944	0.09433962264150944	0.18867924528301888	0.1509433962264151	0.09433962264150944	0.018867924528301886	0.18867924528301888	0.09433962264150944	0.07547169811320754	0.03773584905660377	0.1320754716981132	0.1320754716981132	0.18867924528301888	0.18867924528301888	0.16981132075471694	0.14150943396226415	0.0	0.0	0.08490566037735849	0.05660377358490566	0.0	0.0	0.08490566037735849	0.0	0.05660377358490566	0.02830188679245283	0.05660377358490566	0.22641509433962265	0.05660377358490566	0.11320754716981132	0.05660377358490566	0.05660377358490566	0.05660377358490566	0.02830188679245283	0.08490566037735849	0.08490566037735849	0.02830188679245283	0.0	0.02830188679245283	0.02830188679245283	0.0	0.0	0.0	0.05660377358490566
1	0.32421875	0.265625	0.203125	0.20703125	0.1796875	0.140625	0.1171875	0.125	0.1640625	0.125	0.09375	0.1328125	0.1171875	0.1328125	0.0703125	0.078125	0.1015625	0.1171875	0.1171875	0.0703125	0.12890625	0.10546875	0.05859375	0.046875	0.0703125	0.08203125	0.0234375	0.03515625	0.03515625	0.05859375	0.01171875	0.0703125	0.046875	0.03515625	0.046875	0.05859375	0.046875	0.03515625	0.08203125	0.08203125	0.0703125	0.1171875	0.046875	0.046875	0.03515625	0.05859375	0.046875	0.0	0.03515625
1	0.11374407582938388	0.3791469194312796	0.3127962085308057	0.1943127962085308	0.02843601895734597	0.11374407582938388	0.03791469194312797	0.03791469194312797	0.03791469194312797	0.20853080568720372	0.3127962085308057	0.16113744075829384	0.13270142180094788	0.21800947867298576	0.17061611374407584	0.08530805687203792	0.018957345971563986	0.18009478672985782	0.08530805687203792	0.08530805687203792	0.014218009478672985	0.014218009478672985	0.0	0.02843601895734597	0.014218009478672985	0.04265402843601896	0.11374407582938388	0.0	0.014218009478672985	0.02843601895734597	0.014218009478672985	0.0	0.0	0.02843601895734597	0.02843601895734597	0.0	0.0	0.04265402843601896	0.0	0.0	0.014218009478672985	0.15639810426540285	0.12796208530805686	0.0995260663507109	0.0995260663507109	0.17061611374407584	0.15639810426540285	0.04265402843601896	0.014218009478672985
1	0.3336980306345733	0.21553610503282275	0.19803063457330414	0.2527352297592998	0.175054704595186	0.1422319474835886	0.14660831509846828	0.13785557986870894	0.16849015317286653	0.06564551422319474	0.0612691466083151	0.12472647702407005	0.12910284463894967	0.08971553610503283	0.06564551422319474	0.09409190371991248	0.12910284463894967	0.1225382932166302	0.1050328227571116	0.12472647702407005	0.08533916849015317	0.06236323851203501	0.07221006564551423	0.1050328227571116	0.07221006564551423	0.04266958424507659	0.019693654266958426	0.0787746170678337	0.05579868708971553	0.05579868708971553	0.03282275711159737	0.06892778993435449	0.04266958424507659	0.06892778993435449	0.04923413566739606	0.04266958424507659	0.09846827133479212	0.04266958424507659	0.07549234135667396	0.03610503282275712	0.05579868708971553	0.01641137855579869	0.019693654266958426	0.019693654266958426	0.04266958424507659	0.01641137855579869	0.009846827133479213	0.02297592997811816	0.04923413566739606
1	0.2257462686567165	0.18470149253731344	0.23507462686567165	0.3544776119402985	0.1044776119402985	0.08955223880597014	0.1082089552238806	0.11567164179104478	0.1082089552238806	0.06716417910447761	0.026119402985074626	0.16417910447761194	0.10074626865671643	0.07835820895522387	0.1082089552238806	0.16791044776119404	0.1044776119402985	0.13059701492537312	0.2126865671641791	0.1977611940298508	0.050373134328358216	0.039179104477611935	0.05597014925373135	0.050373134328358216	0.06716417910447761	0.02798507462686568	0.005597014925373134	0.039179104477611935	0.039179104477611935	0.04477611940298507	0.05597014925373135	0.022388059701492536	0.005597014925373134	0.04477611940298507	0.039179104477611935	0.08395522388059702	0.06716417910447761	0.07835820895522387	0.033582089552238806	0.033582089552238806	0.02798507462686568	0.050373134328358216	0.0	0.05597014925373135	0.005597014925373134	0.0	0.005597014925373134	0.02798507462686568	0.033582089552238806
1	0.2270408163265306	0.1875	0.2334183673469388	0.3520408163265306	0.09948979591836736	0.08163265306122447	0.1096938775510204	0.13010204081632654	0.1096938775510204	0.06377551020408162	0.03571428571428571	0.15816326530612246	0.10714285714285714	0.08418367346938775	0.09693877551020408	0.16071428571428573	0.10459183673469387	0.1377551020408163	0.2066326530612245	0.1862244897959184	0.04974489795918367	0.030612244897959183	0.05357142857142857	0.05739795918367348	0.05739795918367348	0.01913265306122449	0.007653061224489796	0.04209183673469388	0.03443877551020408	0.04209183673469388	0.05357142857142857	0.03443877551020408	0.02295918367346939	0.03443877551020408	0.04974489795918367	0.08418367346938775	0.061224489795918366	0.061224489795918366	0.03826530612244898	0.03826530612244898	0.01913265306122449	0.03826530612244898	0.015306122448979591	0.04591836734693878	0.007653061224489796	0.0	0.011479591836734694	0.03443877551020408	0.026785714285714284
1	0.19662921348314608	0.3146067415730337	0.2640449438202247	0.2247191011235955	0.0898876404494382	0.15730337078651685	0.10112359550561796	0.033707865168539325	0.1348314606741573	0.0898876404494382	0.21348314606741567	0.1797752808988764	0.10112359550561796	0.2247191011235955	0.10112359550561796	0.06741573033707865	0.05617977528089888	0.14606741573033707	0.07865168539325842	0.20224719101123595	0.016853932584269662	0.05056179775280899	0.06741573033707865	0.016853932584269662	0.08426966292134831	0.033707865168539325	0.05056179775280899	0.06741573033707865	0.033707865168539325	0.06741573033707865	0.016853932584269662	0.033707865168539325	0.11797752808988765	0.0	0.016853932584269662	0.016853932584269662	0.016853932584269662	0.10112359550561796	0.06741573033707865	0.016853932584269662	0.016853932584269662	0.016853932584269662	0.08426966292134831	0.033707865168539325	0.06741573033707865	0.05056179775280899	0.08426966292134831	0.06741573033707865	0.016853932584269662
1	0.1946902654867257	0.3185840707964602	0.3097345132743363	0.17699115044247787	0.08849557522123894	0.12389380530973453	0.12389380530973453	0.035398230088495575	0.1415929203539823	0.10619469026548672	0.1946902654867257	0.17699115044247787	0.12389380530973453	0.24778761061946905	0.1592920353982301	0.035398230088495575	0.017699115044247787	0.1415929203539823	0.08849557522123894	0.07079646017699115	0.1592920353982301	0.05309734513274336	0.10619469026548672	0.0	0.07964601769911504	0.02654867256637168	0.02654867256637168	0.05309734513274336	0.1592920353982301	0.07964601769911504	0.02654867256637168	0.02654867256637168	0.0	0.0	0.02654867256637168	0.02654867256637168	0.02654867256637168	0.07964601769911504	0.07964601769911504	0.02654867256637168	0.02654867256637168	0.02654867256637168	0.10619469026548672	0.02654867256637168	0.07964601769911504	0.02654867256637168	0.13274336283185842	0.02654867256637168	0.02654867256637168
1	0.1957186544342508	0.2813455657492355	0.26605504587155965	0.2568807339449541	0.07339449541284404	0.10397553516819573	0.1529051987767584	0.05504587155963303	0.10397553516819573	0.11009174311926606	0.17737003058103976	0.15902140672782875	0.14678899082568808	0.1529051987767584	0.09174311926605504	0.1162079510703364	0.06116207951070336	0.1834862385321101	0.0856269113149847	0.12232415902140673	0.06422018348623854	0.045871559633027525	0.05504587155963303	0.009174311926605505	0.03669724770642202	0.03669724770642202	0.03669724770642202	0.045871559633027525	0.09174311926605504	0.05504587155963303	0.03669724770642202	0.07339449541284404	0.027522935779816515	0.01834862385321101	0.009174311926605505	0.027522935779816515	0.009174311926605505	0.05504587155963303	0.045871559633027525	0.045871559633027525	0.01834862385321101	0.01834862385321101	0.07339449541284404	0.07339449541284404	0.09174311926605504	0.05504587155963303	0.06422018348623854	0.045871559633027525	0.009174311926605505
1	0.1328125	0.359375	0.203125	0.3046875	0.0625	0.109375	0.0625	0.03125	0.109375	0.203125	0.171875	0.234375	0.078125	0.15625	0.0625	0.09375	0.015625	0.25	0.09375	0.265625	0.0	0.046875	0.046875	0.0	0.0234375	0.0703125	0.0234375	0.046875	0.0	0.0234375	0.0234375	0.046875	0.0	0.0234375	0.0	0.0234375	0.0	0.09375	0.0234375	0.046875	0.0	0.0	0.140625	0.1640625	0.0703125	0.046875	0.046875	0.0703125	0.0
1	0.3755868544600939	0.17136150234741784	0.1596244131455399	0.2934272300469484	0.19718309859154928	0.15023474178403756	0.11737089201877934	0.215962441314554	0.19248826291079807	0.056338028169014086	0.014084507042253518	0.06572769953051644	0.09859154929577464	0.06103286384976527	0.046948356807511735	0.107981220657277	0.19248826291079807	0.06103286384976527	0.13615023474178406	0.15492957746478872	0.1267605633802817	0.11267605633802814	0.07746478873239436	0.07746478873239436	0.11971830985915492	0.056338028169014086	0.007042253521126761	0.04225352112676056	0.08450704225352113	0.02112676056338028	0.014084507042253518	0.08450704225352113	0.09154929577464788	0.04225352112676056	0.056338028169014086	0.1056338028169014	0.11267605633802814	0.04225352112676056	0.028169014084507043	0.1056338028169014	0.056338028169014086	0.02112676056338028	0.007042253521126761	0.02112676056338028	0.007042253521126761	0.007042253521126761	0.0	0.007042253521126761	0.028169014084507043
1	0.2887323943661972	0.2605633802816901	0.20422535211267606	0.24647887323943665	0.09859154929577464	0.15492957746478872	0.16901408450704225	0.15492957746478872	0.2676056338028169	0.09859154929577464	0.056338028169014086	0.08450704225352113	0.14084507042253522	0.09859154929577464	0.056338028169014086	0.09859154929577464	0.07042253521126761	0.15492957746478872	0.11267605633802814	0.22535211267605634	0.0	0.0	0.08450704225352113	0.06338028169014084	0.14788732394366194	0.02112676056338028	0.02112676056338028	0.0	0.06338028169014084	0.08450704225352113	0.02112676056338028	0.06338028169014084	0.04225352112676056	0.04225352112676056	0.08450704225352113	0.06338028169014084	0.06338028169014084	0.1267605633802817	0.08450704225352113	0.08450704225352113	0.08450704225352113	0.02112676056338028	0.02112676056338028	0.04225352112676056	0.06338028169014084	0.0	0.0	0.02112676056338028	0.02112676056338028
1	0.29339853300733504	0.1466992665036675	0.17114914425427874	0.3887530562347189	0.14180929095354522	0.09779951100244502	0.06356968215158924	0.21026894865525672	0.08801955990220049	0.053789731051344734	0.058679706601466985	0.10268948655256724	0.13202933985330073	0.034229828850855744	0.039119804400977995	0.1271393643031785	0.15158924205378976	0.11735941320293394	0.17114914425427874	0.2200488997555012	0.10268948655256724	0.03667481662591687	0.03667481662591687	0.08801955990220049	0.029339853300733493	0.022004889975550126	0.03667481662591687	0.058679706601466985	0.029339853300733493	0.0	0.014669926650366746	0.05134474327628362	0.07334963325183375	0.029339853300733493	0.09535452322738386	0.11735941320293394	0.05134474327628362	0.014669926650366746	0.0	0.06601466992665038	0.007334963325183373	0.04400977995110025	0.029339853300733493	0.029339853300733493	0.022004889975550126	0.007334963325183373	0.007334963325183373	0.05134474327628362	0.029339853300733493
1	0.30045871559633025	0.1823394495412844	0.1926605504587156	0.3245412844036697	0.1353211009174312	0.08944954128440367	0.13073394495412846	0.20412844036697247	0.11926605504587155	0.05275229357798165	0.029816513761467888	0.15137614678899086	0.13302752293577982	0.09403669724770644	0.08027522935779817	0.08256880733944955	0.1720183486238532	0.1169724770642202	0.14908256880733944	0.1720183486238532	0.0584862385321101	0.051605504587155966	0.0481651376146789	0.0963302752293578	0.041284403669724766	0.017201834862385322	0.017201834862385322	0.051605504587155966	0.06192660550458716	0.05504587155963303	0.04472477064220184	0.03096330275229358	0.0481651376146789	0.06192660550458716	0.06880733944954129	0.12385321100917432	0.0584862385321101	0.027522935779816515	0.041284403669724766	0.051605504587155966	0.037844036697247715	0.017201834862385322	0.0034403669724770644	0.034403669724770644	0.013761467889908258	0.006880733944954129	0.006880733944954129	0.017201834862385322	0.06192660550458716
1	0.2744186046511628	0.19534883720930232	0.1813953488372093	0.3488372093023256	0.12093023255813952	0.14883720930232558	0.09767441860465116	0.13023255813953488	0.13953488372093026	0.06976744186046513	0.02325581395348837	0.13488372093023254	0.09302325581395347	0.06511627906976744	0.05116279069767442	0.13488372093023254	0.14418604651162792	0.08372093023255814	0.17209302325581394	0.2325581395348837	0.06279069767441861	0.06279069767441861	0.04883720930232558	0.04883720930232558	0.09069767441860466	0.06279069767441861	0.02093023255813953	0.04186046511627907	0.027906976744186046	0.02093023255813953	0.013953488372093023	0.08372093023255814	0.055813953488372085	0.013953488372093023	0.027906976744186046	0.09069767441860466	0.06279069767441861	0.04186046511627907	0.06279069767441861	0.04186046511627907	0.04186046511627907	0.034883720930232565	0.0	0.06279069767441861	0.0	0.0069767441860465115	0.0	0.027906976744186046	0.04883720930232558
1	0.1753846153846154	0.2523076923076923	0.3261538461538461	0.2461538461538461	0.036923076923076927	0.09230769230769233	0.12923076923076926	0.08615384615384615	0.09230769230769233	0.1046153846153846	0.1723076923076923	0.12923076923076926	0.15384615384615385	0.17846153846153845	0.15384615384615385	0.13538461538461538	0.061538461538461535	0.12307692307692307	0.16615384615384615	0.11076923076923076	0.06461538461538463	0.02769230769230769	0.018461538461538463	0.009230769230769232	0.009230769230769232	0.06461538461538463	0.04615384615384616	0.018461538461538463	0.02769230769230769	0.05538461538461538	0.08307692307692308	0.018461538461538463	0.018461538461538463	0.036923076923076927	0.05538461538461538	0.018461538461538463	0.009230769230769232	0.036923076923076927	0.06461538461538463	0.02769230769230769	0.08307692307692308	0.009230769230769232	0.02769230769230769	0.04615384615384616	0.06461538461538463	0.06461538461538463	0.06461538461538463	0.06461538461538463	0.018461538461538463
1	0.2889447236180904	0.1658291457286432	0.13316582914572864	0.4120603015075377	0.135678391959799	0.10552763819095476	0.08040201005025126	0.23618090452261306	0.11557788944723618	0.05025125628140704	0.02512562814070352	0.12562814070351758	0.09045226130653268	0.02512562814070352	0.05025125628140704	0.12562814070351758	0.21608040201005024	0.135678391959799	0.135678391959799	0.2311557788944724	0.03015075376884422	0.03768844221105527	0.03768844221105527	0.12060301507537688	0.05276381909547738	0.04522613065326633	0.01507537688442211	0.04522613065326633	0.007537688442211055	0.007537688442211055	0.03015075376884422	0.0678391959798995	0.10552763819095476	0.06030150753768844	0.0678391959798995	0.12060301507537688	0.06030150753768844	0.03015075376884422	0.007537688442211055	0.07537688442211055	0.03015075376884422	0.02261306532663317	0.007537688442211055	0.03768844221105527	0.02261306532663317	0.007537688442211055	0.0	0.007537688442211055	0.04522613065326633
1	0.27586206896551724	0.20114942528735635	0.26436781609195403	0.25862068965517243	0.10344827586206896	0.10344827586206896	0.14942528735632185	0.1839080459770115	0.14942528735632185	0.05747126436781608	0.05747126436781608	0.1264367816091954	0.2183908045977012	0.11494252873563215	0.16091954022988506	0.09195402298850576	0.06896551724137931	0.11494252873563215	0.2183908045977012	0.10344827586206896	0.017241379310344827	0.017241379310344827	0.10344827586206896	0.03448275862068965	0.06896551724137931	0.03448275862068965	0.0	0.03448275862068965	0.13793103448275862	0.03448275862068965	0.03448275862068965	0.017241379310344827	0.03448275862068965	0.06896551724137931	0.10344827586206896	0.06896551724137931	0.06896551724137931	0.017241379310344827	0.03448275862068965	0.08620689655172414	0.017241379310344827	0.017241379310344827	0.017241379310344827	0.05172413793103448	0.05172413793103448	0.0	0.017241379310344827	0.017241379310344827	0.017241379310344827
1	0.3210810810810811	0.2108108108108108	0.17189189189189188	0.29621621621621624	0.1535135135135135	0.12324324324324325	0.12756756756756754	0.1837837837837838	0.15135135135135136	0.08864864864864865	0.02810810810810811	0.1491891891891892	0.09945945945945946	0.09297297297297297	0.03891891891891892	0.10594594594594596	0.1837837837837838	0.11243243243243244	0.14270270270270272	0.11891891891891893	0.0745945945945946	0.06486486486486487	0.05189189189189189	0.08756756756756756	0.05189189189189189	0.032432432432432434	0.022702702702702703	0.0681081081081081	0.055135135135135134	0.05837837837837837	0.032432432432432434	0.04540540540540541	0.09405405405405404	0.04864864864864865	0.0745945945945946	0.04540540540540541	0.07135135135135136	0.055135135135135134	0.04864864864864865	0.04864864864864865	0.06162162162162161	0.032432432432432434	0.006486486486486486	0.055135135135135134	0.012972972972972972	0.006486486486486486	0.01945945945945946	0.003243243243243243	0.05189189189189189
1	0.26778242677824265	0.1799163179916318	0.2552301255230125	0.29707112970711297	0.11715481171548114	0.09205020920502092	0.13389121338912133	0.1506276150627615	0.16736401673640167	0.02510460251046025	0.0502092050209205	0.11715481171548114	0.08368200836820082	0.12552301255230125	0.200836820083682	0.12552301255230125	0.12552301255230125	0.11715481171548114	0.1506276150627615	0.14225941422594146	0.06276150627615062	0.0502092050209205	0.07531380753138077	0.03765690376569039	0.0502092050209205	0.0	0.03765690376569039	0.0502092050209205	0.012552301255230124	0.06276150627615062	0.100418410041841	0.02510460251046025	0.100418410041841	0.03765690376569039	0.07531380753138077	0.012552301255230124	0.08786610878661087	0.0	0.06276150627615062	0.100418410041841	0.012552301255230124	0.0	0.012552301255230124	0.012552301255230124	0.012552301255230124	0.0	0.03765690376569039	0.02510460251046025	0.02510460251046025
1	0.1678832116788321	0.30656934306569344	0.291970802919708	0.2335766423357664	0.0583941605839416	0.043795620437956206	0.1021897810218978	0.1167883211678832	0.145985401459854	0.1897810218978102	0.17518248175182485	0.1167883211678832	0.1167883211678832	0.2043795620437956	0.1021897810218978	0.13138686131386862	0.0	0.1897810218978102	0.17518248175182485	0.072992700729927	0.021897810218978103	0.043795620437956206	0.021897810218978103	0.021897810218978103	0.06569343065693431	0.0	0.021897810218978103	0.021897810218978103	0.021897810218978103	0.043795620437956206	0.021897810218978103	0.06569343065693431	0.0	0.08759124087591241	0.08759124087591241	0.0	0.06569343065693431	0.19708029197080293	0.08759124087591241	0.06569343065693431	0.10948905109489053	0.15328467153284672	0.08759124087591241	0.043795620437956206	0.06569343065693431	0.13138686131386862	0.06569343065693431	0.0	0.0
1	0.1044776119402985	0.3656716417910448	0.2164179104477612	0.31343283582089554	0.01492537313432836	0.05970149253731344	0.05223880597014925	0.08208955223880597	0.06716417910447761	0.20149253731343286	0.14925373134328354	0.2164179104477612	0.07462686567164177	0.15671641791044774	0.12686567164179105	0.09701492537313433	0.05223880597014925	0.2164179104477612	0.12686567164179105	0.16417910447761194	0.0	0.0	0.011194029850746268	0.011194029850746268	0.0	0.033582089552238806	0.04477611940298507	0.011194029850746268	0.022388059701492536	0.033582089552238806	0.022388059701492536	0.0	0.011194029850746268	0.033582089552238806	0.04477611940298507	0.033582089552238806	0.0	0.06716417910447761	0.011194029850746268	0.022388059701492536	0.05597014925373135	0.13432835820895522	0.08955223880597014	0.08955223880597014	0.033582089552238806	0.08955223880597014	0.04477611940298507	0.05597014925373135	0.022388059701492536
1	0.20175438596491227	0.2368421052631579	0.41228070175438597	0.14912280701754385	0.08771929824561403	0.05263157894736842	0.15789473684210525	0.10526315789473684	0.10526315789473684	0.10526315789473684	0.21052631578947367	0.03508771929824561	0.19298245614035087	0.2280701754385965	0.2456140350877193	0.14035087719298245	0.017543859649122806	0.07017543859649122	0.19298245614035087	0.15789473684210525	0.0	0.05263157894736842	0.07894736842105263	0.0	0.0	0.07894736842105263	0.0	0.0	0.02631578947368421	0.02631578947368421	0.15789473684210525	0.02631578947368421	0.0	0.07894736842105263	0.07894736842105263	0.0	0.05263157894736842	0.0	0.02631578947368421	0.07894736842105263	0.02631578947368421	0.02631578947368421	0.13157894736842105	0.0	0.07894736842105263	0.07894736842105263	0.13157894736842105	0.02631578947368421	0.0
1	0.3312456506610995	0.2456506610995129	0.2004175365344468	0.22268615170494085	0.17954070981210854	0.14335421016005567	0.12943632567849686	0.15866388308977036	0.18789144050104384	0.09324982602644398	0.08907446068197633	0.10160055671537926	0.11412665274878216	0.12247738343771747	0.06680584551148225	0.08768267223382048	0.12943632567849686	0.1127348643006263	0.1057759220598469	0.07515657620041752	0.07724425887265135	0.09394572025052192	0.07306889352818371	0.07306889352818371	0.0918580375782881	0.04384133611691023	0.025052192066805846	0.04801670146137787	0.05845511482254698	0.05845511482254698	0.025052192066805846	0.050104384133611686	0.06889352818371608	0.07515657620041752	0.054279749478079335	0.033402922755741124	0.07724425887265135	0.04384133611691023	0.06680584551148225	0.08559498956158662	0.05845511482254698	0.04592901878914405	0.050104384133611686	0.025052192066805846	0.025052192066805846	0.04384133611691023	0.03549060542797495	0.022964509394572025	0.025052192066805846
1	0.1792452830188679	0.4339622641509434	0.1320754716981132	0.2547169811320755	0.05660377358490566	0.18867924528301888	0.03773584905660377	0.05660377358490566	0.16981132075471694	0.22641509433962265	0.18867924528301888	0.2452830188679245	0.07547169811320754	0.11320754716981132	0.09433962264150944	0.07547169811320754	0.03773584905660377	0.3018867924528302	0.03773584905660377	0.11320754716981132	0.02830188679245283	0.08490566037735849	0.0	0.0	0.02830188679245283	0.14150943396226415	0.05660377358490566	0.05660377358490566	0.02830188679245283	0.02830188679245283	0.0	0.0	0.02830188679245283	0.05660377358490566	0.0	0.0	0.05660377358490566	0.16981132075471694	0.0	0.02830188679245283	0.11320754716981132	0.05660377358490566	0.08490566037735849	0.11320754716981132	0.08490566037735849	0.4811320754716981	0.02830188679245283	0.05660377358490566	0.02830188679245283
1	0.2814186584425597	0.19352351580570548	0.2027756360832691	0.3222821896684657	0.1218195836545875	0.08481110254433308	0.13878180416345412	0.1865844255975328	0.14649190439475712	0.06013878180416345	0.03392444101773323	0.13878180416345412	0.12798766383962992	0.1110254433307633	0.07710100231303008	0.08172706245181187	0.13569776407093292	0.12336160370084813	0.14803392444101773	0.17579028527370855	0.04394757131842714	0.03238242097147264	0.06939090208172706	0.07170393215111796	0.048573631457208936	0.01156515034695451	0.013878180416345412	0.05319969159599075	0.05088666152659985	0.06013878180416345	0.05551272166538165	0.03700848111025443	0.062451811873554364	0.048573631457208936	0.05319969159599075	0.1087124132613724	0.06939090208172706	0.05551272166538165	0.04626060138781804	0.06476484194294525	0.04394757131842714	0.030069390902081727	0.004626060138781804	0.03469545104086353	0.02313030069390902	0.013878180416345412	0.01156515034695451	0.002313030069390902	0.048573631457208936
1	0.26058631921824105	0.1986970684039088	0.2182410423452769	0.3224755700325733	0.11726384364820848	0.13029315960912052	0.10423452768729642	0.14332247557003258	0.1498371335504886	0.05863192182410424	0.03257328990228013	0.1498371335504886	0.13680781758957655	0.07166123778501629	0.13029315960912052	0.11074918566775244	0.09120521172638436	0.13029315960912052	0.1824104234527688	0.1758957654723127	0.02931596091205212	0.0488599348534202	0.06840390879478828	0.0488599348534202	0.05863192182410424	0.03908794788273615	0.0	0.0977198697068404	0.0488599348534202	0.02931596091205212	0.02931596091205212	0.03908794788273615	0.0488599348534202	0.0488599348534202	0.06840390879478828	0.0488599348534202	0.08794788273615635	0.0488599348534202	0.02931596091205212	0.05863192182410424	0.05863192182410424	0.009771986970684038	0.009771986970684038	0.01954397394136808	0.009771986970684038	0.009771986970684038	0.009771986970684038	0.009771986970684038	0.01954397394136808
1	0.2694394213381555	0.15370705244122965	0.2070524412296564	0.3698010849909584	0.12296564195298372	0.0867992766726944	0.11211573236889692	0.1844484629294756	0.11030741410488246	0.03435804701627486	0.018083182640144663	0.1410488245931284	0.10669077757685352	0.07775768535262206	0.08499095840867993	0.14285714285714285	0.16636528028933092	0.10488245931283906	0.19710669077757687	0.19891500904159126	0.0461121157323689	0.0406871609403255	0.0433996383363472	0.08408679927667269	0.0488245931283906	0.0189873417721519	0.0027124773960217	0.0569620253164557	0.0325497287522604	0.024412296564195298	0.0569620253164557	0.0488245931283906	0.0867992766726944	0.0325497287522604	0.06781193490054249	0.08408679927667269	0.0406871609403255	0.027124773960217004	0.0461121157323689	0.0488245931283906	0.0216998191681736	0.0054249547920434	0.0054249547920434	0.024412296564195298	0.0081374321880651	0.0352622061482821	0.0081374321880651	0.0108499095840868	0.0325497287522604
1	0.2770448548812665	0.19261213720316625	0.21372031662269128	0.3166226912928761	0.1266490765171504	0.13192612137203166	0.0949868073878628	0.16886543535620052	0.1266490765171504	0.058047493403693924	0.021108179419525062	0.16358839050131924	0.1108179419525066	0.07915567282321903	0.10554089709762532	0.11609498680738785	0.15831134564643806	0.10026385224274406	0.1899736147757256	0.16358839050131924	0.0870712401055409	0.07915567282321903	0.0316622691292876	0.07915567282321903	0.0870712401055409	0.0316622691292876	0.0079155672823219	0.0870712401055409	0.0395778364116095	0.0158311345646438	0.0474934036939314	0.0395778364116095	0.0474934036939314	0.0395778364116095	0.07915567282321903	0.07915567282321903	0.055408970976253295	0.0870712401055409	0.055408970976253295	0.0633245382585752	0.0158311345646438	0.023746701846965697	0.0079155672823219	0.055408970976253295	0.0079155672823219	0.0079155672823219	0.0	0.0158311345646438	0.055408970976253295
1	0.2551413881748072	0.1870179948586118	0.20886889460154245	0.3489717223650385	0.10411311053984576	0.08483290488431877	0.12724935732647816	0.16838046272493573	0.12210796915167095	0.06426735218508997	0.028277634961439587	0.13881748071979436	0.13110539845758354	0.08354755784061697	0.07197943444730077	0.12853470437017994	0.12724935732647816	0.12082262210796915	0.18766066838046272	0.18637532133676094	0.03470437017994859	0.04048843187660668	0.04820051413881748	0.05784061696658097	0.036632390745501286	0.036632390745501286	0.005784061696658098	0.04434447300771208	0.06169665809768636	0.04048843187660668	0.04048843187660668	0.04627249357326478	0.04627249357326478	0.04820051413881748	0.06555269922879177	0.08676092544987146	0.04048843187660668	0.019280205655526992	0.05591259640102828	0.06362467866323908	0.036632390745501286	0.030848329048843187	0.013496143958868894	0.04048843187660668	0.013496143958868894	0.005784061696658098	0.005784061696658098	0.017352185089974298	0.032776349614395885
1	0.3660130718954248	0.1568627450980392	0.1437908496732026	0.3333333333333333	0.19607843137254904	0.1045751633986928	0.13071895424836602	0.19607843137254904	0.0915032679738562	0.06535947712418301	0.026143790849673203	0.13071895424836602	0.1176470588235294	0.05228758169934642	0.0392156862745098	0.0784313725490196	0.2222222222222222	0.0915032679738562	0.0915032679738562	0.1830065359477124	0.2352941176470588	0.0392156862745098	0.1176470588235294	0.0784313725490196	0.05882352941176471	0.0196078431372549	0.0196078431372549	0.05882352941176471	0.13725490196078433	0.0392156862745098	0.0196078431372549	0.0784313725490196	0.1176470588235294	0.0	0.0196078431372549	0.13725490196078433	0.0196078431372549	0.0392156862745098	0.0196078431372549	0.05882352941176471	0.0392156862745098	0.0	0.0196078431372549	0.0392156862745098	0.0392156862745098	0.0	0.0	0.0	0.0784313725490196
1	0.2857142857142857	0.1875	0.125	0.4017857142857143	0.10714285714285714	0.08928571428571429	0.07142857142857142	0.2857142857142857	0.08928571428571429	0.07142857142857142	0.03571428571428571	0.14285714285714285	0.017857142857142856	0.05357142857142857	0.125	0.125	0.3392857142857143	0.125	0.08928571428571429	0.23214285714285715	0.026785714285714284	0.026785714285714284	0.026785714285714284	0.08035714285714286	0.026785714285714284	0.08035714285714286	0.026785714285714284	0.0	0.026785714285714284	0.0	0.026785714285714284	0.05357142857142857	0.13392857142857142	0.08035714285714286	0.026785714285714284	0.16071428571428573	0.08035714285714286	0.026785714285714284	0.026785714285714284	0.0	0.05357142857142857	0.026785714285714284	0.0	0.026785714285714284	0.0	0.0	0.026785714285714284	0.026785714285714284	0.10714285714285714
1	0.2582781456953642	0.2582781456953642	0.15894039735099338	0.3245033112582781	0.12582781456953646	0.12582781456953646	0.10596026490066224	0.1390728476821192	0.1854304635761589	0.11920529801324505	0.039735099337748346	0.15894039735099338	0.05960264900662252	0.10596026490066224	0.0728476821192053	0.11258278145695363	0.12582781456953646	0.15231788079470202	0.13245033112582782	0.17218543046357615	0.029801324503311258	0.049668874172185434	0.039735099337748346	0.09933774834437084	0.039735099337748346	0.0695364238410596	0.029801324503311258	0.039735099337748346	0.049668874172185434	0.029801324503311258	0.019867549668874173	0.05960264900662252	0.05960264900662252	0.029801324503311258	0.029801324503311258	0.08940397350993377	0.09933774834437084	0.039735099337748346	0.0695364238410596	0.05960264900662252	0.10927152317880796	0.019867549668874173	0.009933774834437088	0.05960264900662252	0.0	0.009933774834437088	0.029801324503311258	0.019867549668874173	0.019867549668874173
1	0.4352941176470588	0.2470588235294117	0.2470588235294117	0.07058823529411765	0.2352941176470588	0.21176470588235294	0.2352941176470588	0.07058823529411765	0.2823529411764706	0.047058823529411764	0.1411764705882353	0.023529411764705882	0.18823529411764706	0.16470588235294115	0.09411764705882353	0.023529411764705882	0.047058823529411764	0.07058823529411765	0.0	0.023529411764705882	0.2823529411764706	0.1411764705882353	0.17647058823529413	0.0	0.21176470588235294	0.07058823529411765	0.035294117647058816	0.0	0.2823529411764706	0.10588235294117647	0.07058823529411765	0.035294117647058816	0.0	0.10588235294117647	0.0	0.0	0.1411764705882353	0.10588235294117647	0.07058823529411765	0.10588235294117647	0.035294117647058816	0.0	0.035294117647058816	0.0	0.07058823529411765	0.07058823529411765	0.035294117647058816	0.0	0.0
1	0.302504816955684	0.1926782273603083	0.15221579961464354	0.3526011560693641	0.15414258188824662	0.1233140655105973	0.10404624277456648	0.19653179190751446	0.1117533718689788	0.06551059730250483	0.03853564547206165	0.1579961464354528	0.09633911368015416	0.03468208092485549	0.06551059730250483	0.1233140655105973	0.21579961464354527	0.15028901734104047	0.1117533718689788	0.16570327552986513	0.04046242774566474	0.05202312138728324	0.06936416184971098	0.09248554913294796	0.04046242774566474	0.046242774566473986	0.023121387283237	0.07514450867052024	0.05202312138728324	0.011560693641618495	0.05780346820809248	0.03468208092485549	0.06936416184971098	0.06358381502890173	0.04046242774566474	0.1213872832369942	0.03468208092485549	0.046242774566473986	0.0057803468208092465	0.08092485549132948	0.017341040462427744	0.017341040462427744	0.0057803468208092465	0.06936416184971098	0.023121387283237	0.0057803468208092465	0.0057803468208092465	0.023121387283237	0.09248554913294796
1	0.38940092165898615	0.16359447004608296	0.17511520737327188	0.271889400921659	0.2119815668202765	0.08755760368663594	0.17511520737327188	0.2304147465437788	0.17050691244239632	0.03225806451612903	0.027649769585253458	0.08755760368663594	0.12442396313364056	0.059907834101382486	0.05069124423963134	0.09216589861751152	0.19815668202764972	0.1382488479262673	0.07373271889400923	0.15668202764976955	0.10368663594470046	0.06912442396313365	0.08294930875576037	0.11059907834101383	0.04838709677419355	0.0069124423963133645	0.02073732718894009	0.04838709677419355	0.08986175115207372	0.027649769585253458	0.04147465437788018	0.08986175115207372	0.10368663594470046	0.0967741935483871	0.055299539170506916	0.06912442396313365	0.0967741935483871	0.0069124423963133645	0.055299539170506916	0.0967741935483871	0.027649769585253458	0.013824884792626729	0.0	0.02073732718894009	0.0069124423963133645	0.0069124423963133645	0.013824884792626729	0.013824884792626729	0.04838709677419355
1	0.4100719424460432	0.16546762589928055	0.2158273381294964	0.20863309352517986	0.2302158273381295	0.12949640287769784	0.2014388489208633	0.12949640287769784	0.15827338129496402	0.04316546762589928	0.07194244604316546	0.05755395683453238	0.15827338129496402	0.08633093525179858	0.08633093525179858	0.08633093525179858	0.14388489208633093	0.07194244604316546	0.05755395683453238	0.11510791366906475	0.2589928057553957	0.04316546762589928	0.17266187050359713	0.04316546762589928	0.08633093525179858	0.02158273381294964	0.06474820143884892	0.02158273381294964	0.2158273381294964	0.08633093525179858	0.08633093525179858	0.0	0.06474820143884892	0.06474820143884892	0.04316546762589928	0.02158273381294964	0.1079136690647482	0.02158273381294964	0.04316546762589928	0.06474820143884892	0.04316546762589928	0.0	0.0	0.02158273381294964	0.0	0.0	0.02158273381294964	0.08633093525179858	0.02158273381294964
1	0.08333333333333333	0.45	0.31666666666666665	0.15	0.0	0.1	0.06666666666666668	0.0	0.03333333333333333	0.16666666666666666	0.4	0.2	0.1	0.3	0.3333333333333333	0.06666666666666668	0.03333333333333333	0.2333333333333333	0.0	0.03333333333333333	0.0	0.0	0.0	0.0	0.0	0.15	0.0	0.0	0.0	0.05	0.05	0.0	0.0	0.0	0.0	0.0	0.0	0.0	0.05	0.0	0.0	0.15	0.15	0.05	0.15	0.8	0.25	0.05	0.05
1	0.1973684210526316	0.3815789473684211	0.3157894736842105	0.10526315789473684	0.10526315789473684	0.10526315789473684	0.15789473684210525	0.02631578947368421	0.07894736842105263	0.21052631578947367	0.3157894736842105	0.10526315789473684	0.21052631578947367	0.2368421052631579	0.13157894736842105	0.05263157894736842	0.0	0.15789473684210525	0.02631578947368421	0.02631578947368421	0.1973684210526316	0.07894736842105263	0.11842105263157895	0.0	0.07894736842105263	0.07894736842105263	0.07894736842105263	0.0	0.07894736842105263	0.03947368421052632	0.11842105263157895	0.0	0.0	0.03947368421052632	0.0	0.0	0.11842105263157895	0.35526315789473684	0.0	0.0	0.0	0.07894736842105263	0.1973684210526316	0.07894736842105263	0.15789473684210525	0.1973684210526316	0.07894736842105263	0.03947368421052632	0.0
1	0.29906542056074764	0.21495327102803732	0.2897196261682243	0.19626168224299065	0.09345794392523364	0.11214953271028036	0.22429906542056074	0.1308411214953271	0.16822429906542055	0.09345794392523364	0.018691588785046728	0.1308411214953271	0.22429906542056074	0.1308411214953271	0.205607476635514	0.07476635514018691	0.07476635514018691	0.07476635514018691	0.18691588785046728	0.05607476635514018	0.05607476635514018	0.02803738317757009	0.08411214953271028	0.02803738317757009	0.02803738317757009	0.05607476635514018	0.0	0.08411214953271028	0.14018691588785046	0.02803738317757009	0.11214953271028036	0.05607476635514018	0.0	0.05607476635514018	0.08411214953271028	0.05607476635514018	0.02803738317757009	0.02803738317757009	0.11214953271028036	0.08411214953271028	0.11214953271028036	0.02803738317757009	0.02803738317757009	0.0	0.02803738317757009	0.0	0.0	0.0	0.08411214953271028
1	0.3539518900343643	0.20618556701030927	0.13745704467353953	0.3024054982817869	0.19931271477663232	0.13745704467353953	0.1099656357388316	0.19931271477663232	0.17869415807560138	0.10309278350515463	0.027491408934707903	0.08934707903780069	0.09621993127147767	0.041237113402061855	0.03436426116838488	0.10309278350515463	0.1718213058419244	0.1168384879725086	0.10309278350515463	0.15120274914089346	0.14432989690721648	0.061855670103092786	0.08247422680412371	0.12371134020618554	0.07216494845360824	0.07216494845360824	0.030927835051546393	0.030927835051546393	0.1134020618556701	0.0	0.041237113402061855	0.05154639175257732	0.061855670103092786	0.09278350515463918	0.05154639175257732	0.09278350515463918	0.14432989690721648	0.030927835051546393	0.020618556701030927	0.07216494845360824	0.1134020618556701	0.020618556701030927	0.0	0.030927835051546393	0.020618556701030927	0.010309278350515464	0.0	0.010309278350515464	0.05154639175257732
1	0.292358803986711	0.25249169435215946	0.14950166112956811	0.3056478405315615	0.15946843853820594	0.07973421926910297	0.13953488372093026	0.132890365448505	0.1461794019933555	0.11295681063122925	0.03322259136212625	0.212624584717608	0.11295681063122925	0.09302325581395347	0.039867109634551486	0.04651162790697674	0.09302325581395347	0.2192691029900332	0.07973421926910297	0.16611295681063126	0.09966777408637874	0.039867109634551486	0.05980066445182725	0.08970099667774087	0.029900332225913626	0.039867109634551486	0.009966777408637871	0.039867109634551486	0.1096345514950166	0.05980066445182725	0.019933554817275743	0.019933554817275743	0.029900332225913626	0.06976744186046513	0.019933554817275743	0.06976744186046513	0.05980066445182725	0.019933554817275743	0.05980066445182725	0.06976744186046513	0.009966777408637871	0.07973421926910297	0.009966777408637871	0.12956810631229235	0.009966777408637871	0.029900332225913626	0.0	0.0	0.019933554817275743
1	0.36	0.2533333333333333	0.2	0.18666666666666668	0.16	0.13333333333333333	0.10666666666666667	0.24	0.21333333333333326	0.13333333333333333	0.02666666666666667	0.13333333333333333	0.16	0.13333333333333333	0.24	0.0	0.10666666666666667	0.10666666666666667	0.16	0.0	0.12	0.04	0.04	0.12	0.12	0.08	0.0	0.0	0.2	0.04	0.08	0.0	0.12	0.08	0.16	0.0	0.04	0.0	0.12	0.16	0.08	0.0	0.04	0.08	0.04	0.0	0.0	0.0	0.04
1	0.2333333333333333	0.16666666666666666	0.2791666666666667	0.32083333333333336	0.1	0.03333333333333333	0.16666666666666666	0.13333333333333333	0.1	0.08333333333333333	0.03333333333333333	0.10833333333333334	0.13333333333333333	0.09166666666666666	0.125	0.175	0.1	0.11666666666666667	0.2	0.2416666666666667	0.05	0.025	0.0625	0.025	0.0125	0.0125	0.0	0.025	0.05	0.05	0.0875	0.05	0.025	0.0625	0.0375	0.075	0.025	0.0	0.075	0.05	0.05	0.0125	0.025	0.05	0.0125	0.0	0.0	0.0375	0.025
1	0.308584686774942	0.14153132250580047	0.16473317865429235	0.3851508120649652	0.1716937354988399	0.11136890951276104	0.09744779582366588	0.1902552204176334	0.10208816705336426	0.05104408352668213	0.018561484918793503	0.11136890951276104	0.10208816705336426	0.023201856148491882	0.08816705336426914	0.12993039443155452	0.19489559164733172	0.09744779582366588	0.13921113689095127	0.2273781902552204	0.06264501160092807	0.06960556844547564	0.027842227378190254	0.13225058004640372	0.04872389791183295	0.027842227378190254	0.006960556844547564	0.06960556844547564	0.027842227378190254	0.006960556844547564	0.05568445475638052	0.05568445475638052	0.11136890951276104	0.04872389791183295	0.04176334106728538	0.08352668213457076	0.04872389791183295	0.03480278422273782	0.04872389791183295	0.02088167053364269	0.013921113689095129	0.0	0.013921113689095129	0.04872389791183295	0.0	0.0	0.0	0.027842227378190254	0.04872389791183295
1	0.3869047619047619	0.14285714285714285	0.2619047619047619	0.2083333333333333	0.2261904761904762	0.047619047619047616	0.25	0.17857142857142858	0.16666666666666666	0.047619047619047616	0.023809523809523808	0.047619047619047616	0.2380952380952381	0.07142857142857142	0.15476190476190474	0.10714285714285714	0.07142857142857142	0.11904761904761905	0.14285714285714285	0.05952380952380953	0.10714285714285714	0.03571428571428571	0.16071428571428573	0.125	0.03571428571428571	0.017857142857142856	0.0	0.017857142857142856	0.16071428571428573	0.05357142857142857	0.08928571428571429	0.07142857142857142	0.07142857142857142	0.07142857142857142	0.07142857142857142	0.05357142857142857	0.125	0.017857142857142856	0.03571428571428571	0.07142857142857142	0.03571428571428571	0.0	0.0	0.03571428571428571	0.0	0.017857142857142856	0.017857142857142856	0.0	0.0
1	0.17307692307692307	0.38461538461538464	0.3205128205128205	0.1217948717948718	0.02564102564102564	0.20512820512820512	0.1153846153846154	0.0	0.10256410256410256	0.21794871794871795	0.3076923076923077	0.1282051282051282	0.1794871794871795	0.2307692307692308	0.19230769230769232	0.08974358974358974	0.038461538461538464	0.10256410256410256	0.07692307692307693	0.02564102564102564	0.0	0.038461538461538464	0.0	0.0	0.1153846153846154	0.038461538461538464	0.15384615384615385	0.0	0.0	0.038461538461538464	0.09615384615384616	0.038461538461538464	0.0	0.0	0.0	0.0	0.038461538461538464	0.07692307692307693	0.038461538461538464	0.0	0.038461538461538464	0.019230769230769232	0.19230769230769232	0.09615384615384616	0.15384615384615385	0.2307692307692308	0.019230769230769232	0.019230769230769232	0.0576923076923077
1	0.2984054669703872	0.16400911161731208	0.21867881548974946	0.3189066059225513	0.1275626423690205	0.08656036446469248	0.1184510250569476	0.2369020501138953	0.11389521640091115	0.03644646924829157	0.027334851936218683	0.14123006833712984	0.16856492027334852	0.059225512528473814	0.11389521640091115	0.10478359908883828	0.15945330296127566	0.1366742596810934	0.1867881548974943	0.11389521640091115	0.04100227790432802	0.04100227790432802	0.0683371298405467	0.08200455580865604	0.054669703872437365	0.02050113895216401	0.006833712984054671	0.04100227790432802	0.07517084282460136	0.013667425968109341	0.04783599088838269	0.03416856492027335	0.09567198177676538	0.08200455580865604	0.10250569476082004	0.06150341685649203	0.054669703872437365	0.013667425968109341	0.054669703872437365	0.04783599088838269	0.006833712984054671	0.013667425968109341	0.006833712984054671	0.03416856492027335	0.013667425968109341	0.0	0.0	0.027334851936218683	0.03416856492027335
1	0.24642857142857144	0.28214285714285714	0.24642857142857144	0.225	0.11428571428571427	0.10714285714285714	0.11428571428571427	0.11428571428571427	0.17857142857142858	0.10714285714285714	0.14285714285714285	0.15714285714285714	0.1357142857142857	0.17857142857142858	0.07857142857142857	0.07857142857142857	0.021428571428571432	0.19285714285714287	0.1357142857142857	0.09285714285714286	0.06428571428571428	0.05357142857142857	0.03214285714285714	0.05357142857142857	0.08571428571428573	0.03214285714285714	0.021428571428571432	0.042857142857142864	0.06428571428571428	0.06428571428571428	0.03214285714285714	0.010714285714285714	0.0	0.08571428571428573	0.06428571428571428	0.021428571428571432	0.05357142857142857	0.1392857142857143	0.09642857142857143	0.075	0.042857142857142864	0.05357142857142857	0.042857142857142864	0.05357142857142857	0.05357142857142857	0.042857142857142864	0.03214285714285714	0.075	0.0
1	0.13333333333333333	0.2733333333333333	0.3533333333333333	0.24	0.02666666666666667	0.08	0.09333333333333334	0.06666666666666668	0.06666666666666668	0.06666666666666668	0.28	0.13333333333333333	0.13333333333333333	0.21333333333333326	0.13333333333333333	0.17333333333333334	0.04	0.18666666666666668	0.14666666666666667	0.21333333333333326	0.0	0.0	0.02	0.02	0.0	0.0	0.06	0.06	0.0	0.04	0.06	0.04	0.0	0.08	0.02	0.0	0.0	0.04	0.02	0.04	0.0	0.0	0.08	0.02	0.12	0.08	0.04	0.16	0.0
1	0.2859135285913529	0.16875871687587168	0.16875871687587168	0.37656903765690375	0.13110181311018132	0.09762900976290098	0.11157601115760113	0.19246861924686195	0.1199442119944212	0.04184100418410042	0.022315202231520226	0.15341701534170155	0.09762900976290098	0.0697350069735007	0.03905160390516039	0.1394700139470014	0.18410041841004185	0.12831241283124128	0.17294281729428174	0.1896792189679219	0.05439330543933055	0.04602510460251046	0.03765690376569039	0.08368200836820082	0.04602510460251046	0.02092050209205021	0.0041841004184100415	0.06694560669456066	0.04602510460251046	0.02510460251046025	0.02092050209205021	0.07112970711297073	0.07112970711297073	0.05439330543933055	0.0794979079497908	0.0794979079497908	0.05439330543933055	0.02092050209205021	0.04184100418410042	0.06276150627615062	0.03765690376569039	0.0	0.0	0.02510460251046025	0.02510460251046025	0.008368200836820083	0.0	0.0	0.06276150627615062
1	0.29638854296388545	0.16936488169364886	0.2403486924034869	0.29389788293897884	0.136986301369863	0.1095890410958904	0.16189290161892902	0.13947696139476962	0.13947696139476962	0.0448318804483188	0.0323785803237858	0.11955168119551685	0.12453300124533	0.0946450809464508	0.1095890410958904	0.14694894146948942	0.14694894146948942	0.08717310087173101	0.1718555417185554	0.1444582814445828	0.06351183063511831	0.04856787048567871	0.06724782067247821	0.06724782067247821	0.06724782067247821	0.014943960149439604	0.007471980074719802	0.06724782067247821	0.07098381070983811	0.0410958904109589	0.059775840597758416	0.07098381070983811	0.056039850560398514	0.037359900373599	0.037359900373599	0.07098381070983811	0.0448318804483188	0.0448318804483188	0.0896637608966376	0.026151930261519303	0.029887920298879208	0.003735990037359901	0.007471980074719802	0.029887920298879208	0.0112079701120797	0.0112079701120797	0.007471980074719802	0.0186799501867995	0.0410958904109589
1	0.2918149466192171	0.13523131672597866	0.202846975088968	0.3701067615658363	0.13523131672597866	0.08896797153024913	0.11743772241992882	0.202846975088968	0.099644128113879	0.021352313167259787	0.03558718861209965	0.1103202846975089	0.1103202846975089	0.0604982206405694	0.07829181494661921	0.1708185053380783	0.199288256227758	0.09608540925266904	0.18861209964412806	0.19217081850533807	0.05871886120996441	0.04270462633451957	0.03202846975088968	0.12277580071174375	0.03202846975088968	0.01601423487544484	0.01601423487544484	0.0693950177935943	0.021352313167259787	0.01601423487544484	0.04804270462633452	0.09074733096085408	0.05338078291814947	0.04270462633451957	0.0800711743772242	0.12277580071174375	0.04804270462633452	0.010676156583629894	0.04270462633451957	0.04804270462633452	0.010676156583629894	0.005338078291814947	0.005338078291814947	0.01601423487544484	0.02669039145907473	0.01601423487544484	0.005338078291814947	0.005338078291814947	0.037366548042704624
1	0.34523809523809523	0.1746031746031746	0.1746031746031746	0.3055555555555556	0.1746031746031746	0.1349206349206349	0.12698412698412698	0.19047619047619047	0.14285714285714285	0.03968253968253968	0.015873015873015872	0.1349206349206349	0.1349206349206349	0.06349206349206349	0.06349206349206349	0.11904761904761905	0.1746031746031746	0.09523809523809523	0.1746031746031746	0.12698412698412698	0.07142857142857142	0.08333333333333333	0.047619047619047616	0.10714285714285714	0.09523809523809523	0.023809523809523808	0.011904761904761904	0.05952380952380953	0.07142857142857142	0.03571428571428571	0.023809523809523808	0.05952380952380953	0.08333333333333333	0.047619047619047616	0.047619047619047616	0.08333333333333333	0.09523809523809523	0.03571428571428571	0.03571428571428571	0.047619047619047616	0.011904761904761904	0.023809523809523808	0.0	0.03571428571428571	0.011904761904761904	0.0	0.011904761904761904	0.0	0.03571428571428571
1	0.2878787878787879	0.20454545454545456	0.2424242424242425	0.26515151515151514	0.12121212121212124	0.07575757575757576	0.18181818181818185	0.15151515151515152	0.12121212121212124	0.12121212121212124	0.015151515151515154	0.12121212121212124	0.2424242424242425	0.045454545454545456	0.16666666666666666	0.09090909090909093	0.045454545454545456	0.13636363636363635	0.18181818181818185	0.13636363636363635	0.06818181818181818	0.06818181818181818	0.045454545454545456	0.045454545454545456	0.06818181818181818	0.022727272727272728	0.0	0.022727272727272728	0.13636363636363635	0.0	0.11363636363636365	0.022727272727272728	0.045454545454545456	0.045454545454545456	0.045454545454545456	0.09090909090909093	0.06818181818181818	0.0	0.045454545454545456	0.06818181818181818	0.045454545454545456	0.045454545454545456	0.022727272727272728	0.09090909090909093	0.0	0.0	0.0	0.022727272727272728	0.0
1	0.2341356673960613	0.2013129102844639	0.18818380743982493	0.37636761487964987	0.10940919037199123	0.0787746170678337	0.10065645514223197	0.14442013129102846	0.1225382932166302	0.05689277899343545	0.0437636761487965	0.16630196936542668	0.10065645514223197	0.05689277899343545	0.0787746170678337	0.15317286652078774	0.10065645514223197	0.19693654266958424	0.16630196936542668	0.19693654266958424	0.04595185995623632	0.03282275711159737	0.03938730853391685	0.06564551422319474	0.0262582056892779	0.01312910284463895	0.01312910284463895	0.0525164113785558	0.03938730853391685	0.03282275711159737	0.03282275711159737	0.03938730853391685	0.0262582056892779	0.04595185995623632	0.0787746170678337	0.05908096280087528	0.04595185995623632	0.03938730853391685	0.01312910284463895	0.0787746170678337	0.019693654266958426	0.019693654266958426	0.006564551422319475	0.04595185995623632	0.0262582056892779	0.006564551422319475	0.006564551422319475	0.0262582056892779	0.0262582056892779
1	0.2519685039370079	0.16535433070866146	0.1732283464566929	0.4094488188976378	0.10236220472440943	0.07086614173228346	0.11023622047244094	0.1968503937007874	0.14173228346456693	0.031496062992125984	0.023622047244094488	0.13385826771653545	0.12598425196850396	0.03937007874015748	0.07086614173228346	0.14173228346456693	0.11023622047244094	0.1889763779527559	0.1732283464566929	0.2519685039370079	0.03543307086614173	0.023622047244094488	0.047244094488188976	0.07086614173228346	0.03543307086614173	0.011811023622047244	0.0	0.05905511811023623	0.05905511811023623	0.023622047244094488	0.03543307086614173	0.047244094488188976	0.011811023622047244	0.08267716535433071	0.047244094488188976	0.15354330708661418	0.07086614173228346	0.023622047244094488	0.03543307086614173	0.08267716535433071	0.0	0.0	0.0	0.047244094488188976	0.0	0.011811023622047244	0.0	0.023622047244094488	0.023622047244094488
1	0.3732057416267943	0.14832535885167464	0.16267942583732056	0.3157894736842105	0.19138755980861244	0.0861244019138756	0.0861244019138756	0.2679425837320574	0.12440191387559807	0.02870813397129187	0.0	0.14354066985645933	0.16267942583732056	0.057416267942583726	0.04784688995215311	0.04784688995215311	0.15311004784688995	0.12440191387559807	0.18181818181818185	0.21052631578947367	0.15789473684210525	0.07177033492822966	0.07177033492822966	0.11483253588516748	0.057416267942583726	0.0	0.0	0.07177033492822966	0.0861244019138756	0.0	0.0430622009569378	0.0	0.0861244019138756	0.07177033492822966	0.1291866028708134	0.11483253588516748	0.07177033492822966	0.014354066985645932	0.014354066985645932	0.0861244019138756	0.014354066985645932	0.0	0.0	0.02870813397129187	0.0	0.0	0.0	0.0	0.057416267942583726
1	0.29600000000000004	0.304	0.28	0.12	0.096	0.192	0.208	0.064	0.224	0.192	0.048	0.096	0.208	0.16	0.192	0.064	0.032	0.016	0.17600000000000002	0.016	0.048	0.048	0.07200000000000001	0.024	0.096	0.168	0.0	0.024	0.192	0.048	0.12	0.048	0.024	0.0	0.07200000000000001	0.0	0.024	0.168	0.12	0.024	0.168	0.07200000000000001	0.024	0.048	0.0	0.024	0.0	0.024	0.024
1	0.3142076502732241	0.1994535519125683	0.1994535519125683	0.2868852459016393	0.16939890710382513	0.11475409836065575	0.12568306010928962	0.15300546448087432	0.16939890710382513	0.09289617486338796	0.01092896174863388	0.12021857923497267	0.09836065573770493	0.08743169398907104	0.09836065573770493	0.09836065573770493	0.12568306010928962	0.09836065573770493	0.14754098360655735	0.1366120218579235	0.09016393442622953	0.04098360655737705	0.07377049180327869	0.09016393442622953	0.07377049180327869	0.04918032786885247	0.008196721311475409	0.04098360655737705	0.04098360655737705	0.016393442622950817	0.07377049180327869	0.05737704918032788	0.04918032786885247	0.032786885245901634	0.04918032786885247	0.09016393442622953	0.10655737704918032	0.04098360655737705	0.05737704918032788	0.04918032786885247	0.07377049180327869	0.06557377049180327	0.0	0.04098360655737705	0.0	0.008196721311475409	0.0	0.008196721311475409	0.04098360655737705
1	0.17094017094017094	0.20512820512820512	0.1623931623931624	0.4615384615384616	0.034188034188034185	0.08547008547008547	0.05128205128205128	0.15384615384615385	0.10256410256410256	0.034188034188034185	0.034188034188034185	0.2393162393162393	0.10256410256410256	0.05128205128205128	0.13675213675213674	0.11965811965811965	0.08547008547008547	0.2393162393162393	0.1880341880341881	0.2905982905982906	0.02564102564102564	0.02564102564102564	0.0	0.02564102564102564	0.0	0.02564102564102564	0.02564102564102564	0.07692307692307693	0.02564102564102564	0.0	0.02564102564102564	0.02564102564102564	0.05128205128205128	0.07692307692307693	0.07692307692307693	0.02564102564102564	0.02564102564102564	0.02564102564102564	0.05128205128205128	0.05128205128205128	0.02564102564102564	0.0	0.02564102564102564	0.0	0.02564102564102564	0.0	0.0	0.02564102564102564	0.02564102564102564
1	0.27435387673956263	0.21669980119284293	0.12326043737574552	0.3856858846918489	0.15904572564612324	0.09145129224652088	0.08349900596421471	0.15109343936381708	0.1073558648111332	0.09542743538767397	0.02385685884691849	0.19483101391650096	0.07554671968190854	0.039761431411530816	0.039761431411530816	0.11133200795228627	0.14314115308151093	0.19483101391650096	0.11928429423459246	0.2306163021868788	0.08349900596421471	0.04771371769383698	0.04771371769383698	0.08946322067594434	0.029821073558648117	0.03578528827037773	0.0	0.07157057654075548	0.03578528827037773	0.011928429423459244	0.011928429423459244	0.05964214711729623	0.0536779324055666	0.029821073558648117	0.04771371769383698	0.09542743538767397	0.04771371769383698	0.029821073558648117	0.017892644135188866	0.06560636182902585	0.0536779324055666	0.017892644135188866	0.011928429423459244	0.07157057654075548	0.0	0.005964214711729622	0.017892644135188866	0.011928429423459244	0.04771371769383698
1	0.25625	0.18125	0.23541666666666666	0.3270833333333333	0.11666666666666667	0.09583333333333334	0.12083333333333332	0.1625	0.10833333333333334	0.05833333333333333	0.025	0.17916666666666667	0.14166666666666666	0.0875	0.1	0.11666666666666667	0.12916666666666668	0.12916666666666668	0.2	0.15833333333333333	0.025	0.05625	0.05625	0.05	0.04375	0.025	0.00625	0.06875	0.03125	0.0375	0.05625	0.05	0.01875	0.075	0.0875	0.05625	0.0375	0.01875	0.0625	0.04375	0.0125	0.0375	0.0125	0.05	0.025	0.0	0.00625	0.00625	0.05625
1	0.2569955817378497	0.1723122238586156	0.19072164948453607	0.3799705449189985	0.09720176730486008	0.08247422680412371	0.11045655375552282	0.1914580265095729	0.12076583210603828	0.057437407952871875	0.02650957290132548	0.1325478645066274	0.10751104565537556	0.08247422680412371	0.06332842415316642	0.12665684830633284	0.1561119293078056	0.11487481590574375	0.1796759941089838	0.2238586156111929	0.04418262150220914	0.02650957290132548	0.03755522827687776	0.0662739322533137	0.04639175257731959	0.035346097201767304	0.01325478645066274	0.02871870397643593	0.04639175257731959	0.03313696612665685	0.03313696612665685	0.04860088365243005	0.06406480117820322	0.05522827687776141	0.05964653902798232	0.101620029455081	0.04860088365243005	0.02209131075110457	0.05301914580265096	0.057437407952871875	0.04418262150220914	0.008836524300441826	0.004418262150220913	0.035346097201767304	0.004418262150220913	0.008836524300441826	0.008836524300441826	0.017673048600883652	0.05522827687776141
1	0.21580547112462006	0.1945288753799392	0.17933130699088146	0.4103343465045592	0.0790273556231003	0.1033434650455927	0.11550151975683892	0.1094224924012158	0.1033434650455927	0.06079027355623101	0.0182370820668693	0.1762917933130699	0.0851063829787234	0.0486322188449848	0.0668693009118541	0.1884498480243161	0.1398176291793313	0.1458966565349544	0.1884498480243161	0.22492401215805471	0.0364741641337386	0.0364741641337386	0.06382978723404255	0.0182370820668693	0.06382978723404255	0.00911854103343465	0.0182370820668693	0.06382978723404255	0.0364741641337386	0.0182370820668693	0.00911854103343465	0.1094224924012158	0.04559270516717325	0.0547112462006079	0.02735562310030395	0.02735562310030395	0.0547112462006079	0.02735562310030395	0.02735562310030395	0.04559270516717325	0.0	0.0364741641337386	0.0	0.08206686930091185	0.0	0.00911854103343465	0.00911854103343465	0.00911854103343465	0.04559270516717325
1	0.2419354838709677	0.1774193548387097	0.20967741935483872	0.3709677419354839	0.08064516129032258	0.1129032258064516	0.08064516129032258	0.14516129032258066	0.08064516129032258	0.04838709677419355	0.06451612903225806	0.16129032258064516	0.1129032258064516	0.04838709677419355	0.06451612903225806	0.1935483870967742	0.14516129032258066	0.14516129032258066	0.20967741935483872	0.2903225806451613	0.0967741935483871	0.0	0.04838709677419355	0.07258064516129033	0.024193548387096774	0.024193548387096774	0.04838709677419355	0.07258064516129033	0.024193548387096774	0.0	0.024193548387096774	0.07258064516129033	0.04838709677419355	0.04838709677419355	0.0967741935483871	0.024193548387096774	0.024193548387096774	0.024193548387096774	0.024193548387096774	0.04838709677419355	0.024193548387096774	0.0	0.024193548387096774	0.024193548387096774	0.04838709677419355	0.0	0.0	0.04838709677419355	0.07258064516129033
1	0.16049382716049382	0.32510288065843623	0.3004115226337449	0.2139917695473251	0.05761316872427984	0.15637860082304528	0.06584362139917696	0.0411522633744856	0.12345679012345676	0.1728395061728395	0.205761316872428	0.14814814814814814	0.10699588477366256	0.14814814814814814	0.15637860082304528	0.15637860082304528	0.03292181069958848	0.1728395061728395	0.13991769547325106	0.0823045267489712	0.0	0.037037037037037035	0.04938271604938271	0.0	0.037037037037037035	0.07407407407407407	0.09876543209876544	0.02469135802469136	0.0	0.02469135802469136	0.037037037037037035	0.037037037037037035	0.0	0.037037037037037035	0.02469135802469136	0.0	0.08641975308641975	0.04938271604938271	0.012345679012345678	0.037037037037037035	0.04938271604938271	0.09876543209876544	0.08641975308641975	0.08641975308641975	0.09876543209876544	0.04938271604938271	0.09876543209876544	0.04938271604938271	0.012345679012345678
1	0.3333333333333333	0.1568627450980392	0.17647058823529413	0.3333333333333333	0.17647058823529413	0.0784313725490196	0.05882352941176471	0.27450980392156865	0.09803921568627452	0.05882352941176471	0.0196078431372549	0.13725490196078433	0.09803921568627452	0.0392156862745098	0.19607843137254904	0.09803921568627452	0.215686274509804	0.13725490196078433	0.1568627450980392	0.13725490196078433	0.1176470588235294	0.08823529411764706	0.0	0.14705882352941174	0.029411764705882363	0.029411764705882363	0.029411764705882363	0.029411764705882363	0.029411764705882363	0.0	0.029411764705882363	0.029411764705882363	0.08823529411764706	0.05882352941176471	0.17647058823529413	0.08823529411764706	0.029411764705882363	0.029411764705882363	0.0	0.08823529411764706	0.05882352941176471	0.0	0.0	0.029411764705882363	0.029411764705882363	0.0	0.0	0.0	0.05882352941176471
1	0.2595419847328244	0.13740458015267176	0.3053435114503817	0.2977099236641221	0.0916030534351145	0.06106870229007633	0.16793893129770993	0.16793893129770993	0.1068702290076336	0.04580152671755725	0.04580152671755725	0.06106870229007633	0.16793893129770993	0.1068702290076336	0.18320610687022895	0.2137404580152672	0.12213740458015268	0.04580152671755725	0.2748091603053435	0.12213740458015268	0.04580152671755725	0.022900763358778626	0.022900763358778626	0.06870229007633588	0.04580152671755725	0.022900763358778626	0.0	0.022900763358778626	0.022900763358778626	0.022900763358778626	0.0916030534351145	0.11450381679389313	0.022900763358778626	0.04580152671755725	0.13740458015267176	0.04580152671755725	0.022900763358778626	0.022900763358778626	0.0916030534351145	0.022900763358778626	0.022900763358778626	0.022900763358778626	0.0	0.04580152671755725	0.0	0.022900763358778626	0.0	0.04580152671755725	0.0
1	0.3695054945054945	0.15796703296703296	0.17307692307692307	0.29945054945054944	0.2032967032967033	0.10989010989010987	0.12912087912087913	0.2252747252747253	0.1510989010989011	0.038461538461538464	0.024725274725274724	0.0934065934065934	0.12637362637362634	0.04945054945054945	0.054945054945054944	0.10714285714285714	0.1868131868131868	0.10989010989010987	0.12912087912087913	0.12912087912087913	0.11126373626373626	0.05357142857142857	0.09478021978021978	0.11950549450549453	0.08241758241758243	0.024725274725274724	0.012362637362637362	0.04532967032967033	0.09065934065934066	0.008241758241758242	0.04532967032967033	0.04945054945054945	0.12362637362637365	0.061813186813186816	0.061813186813186816	0.09065934065934066	0.08241758241758243	0.03296703296703297	0.03708791208791209	0.07417582417582418	0.04945054945054945	0.012362637362637362	0.0	0.008241758241758242	0.008241758241758242	0.016483516483516484	0.008241758241758242	0.004120879120879121	0.04532967032967033
1	0.3035714285714285	0.25892857142857145	0.17857142857142858	0.25892857142857145	0.125	0.10714285714285714	0.03571428571428571	0.25	0.14285714285714285	0.17857142857142858	0.07142857142857142	0.14285714285714285	0.10714285714285714	0.125	0.07142857142857142	0.03571428571428571	0.14285714285714285	0.125	0.16071428571428573	0.08928571428571429	0.10714285714285714	0.05357142857142857	0.026785714285714284	0.08035714285714286	0.026785714285714284	0.10714285714285714	0.0	0.026785714285714284	0.0	0.0	0.05357142857142857	0.0	0.13392857142857142	0.08035714285714286	0.10714285714285714	0.05357142857142857	0.08035714285714286	0.026785714285714284	0.026785714285714284	0.08035714285714286	0.08035714285714286	0.1875	0.026785714285714284	0.10714285714285714	0.05357142857142857	0.026785714285714284	0.026785714285714284	0.0	0.0
1	0.3107497741644083	0.1960252935862692	0.1851851851851852	0.3080397470641373	0.15537488708220415	0.1120144534778681	0.10298102981029812	0.1951219512195122	0.14272809394760613	0.07588075880758807	0.027100271002710032	0.14092140921409213	0.12646793134598014	0.07588075880758807	0.05781391147244805	0.0921409214092141	0.14092140921409213	0.12285456187895212	0.16440831074977416	0.14092140921409213	0.07859078590785908	0.04878048780487805	0.05691056910569105	0.0975609756097561	0.04607046070460705	0.04065040650406504	0.016260162601626018	0.05691056910569105	0.04878048780487805	0.032520325203252036	0.029810298102981032	0.037940379403794036	0.07046070460704608	0.06233062330623306	0.07859078590785908	0.07588075880758807	0.06775067750677506	0.037940379403794036	0.03523035230352303	0.06775067750677506	0.043360433604336036	0.029810298102981032	0.0	0.06504065040650407	0.013550135501355014	0.010840108401084007	0.0054200542005420045	0.010840108401084007	0.037940379403794036
1	0.3652694610778443	0.1601796407185629	0.2440119760479042	0.23053892215568866	0.19760479041916168	0.11377245508982035	0.17664670658682635	0.15269461077844312	0.1377245508982036	0.04790419161676647	0.05688622754491018	0.08383233532934131	0.19461077844311372	0.09580838323353294	0.10778443113772457	0.0718562874251497	0.11077844311377244	0.0688622754491018	0.12874251497005987	0.10778443113772457	0.11676646706586828	0.08083832335329341	0.0718562874251497	0.07634730538922156	0.06287425149700597	0.03143712574850298	0.026946107784431145	0.04940119760479042	0.08532934131736528	0.05838323353293413	0.07634730538922156	0.04491017964071856	0.06736526946107785	0.03592814371257485	0.05838323353293413	0.06736526946107785	0.06736526946107785	0.013473053892215573	0.06736526946107785	0.05838323353293413	0.026946107784431145	0.026946107784431145	0.013473053892215573	0.02245508982035928	0.026946107784431145	0.013473053892215573	0.026946107784431145	0.017964071856287425	0.04041916167664671
1	0.31802120141342755	0.21554770318021202	0.2049469964664311	0.2614840989399293	0.16489988221436985	0.1154299175500589	0.15312131919905772	0.15783274440518258	0.17196702002355713	0.09658421672555947	0.02826855123674912	0.12249705535924615	0.12249705535924615	0.09422850412249706	0.07302709069493522	0.1060070671378092	0.13191990577149587	0.11307420494699645	0.1413427561837456	0.11778563015312132	0.0636042402826855	0.0636042402826855	0.0812720848056537	0.08833922261484099	0.05653710247349824	0.04946996466431095	0.0176678445229682	0.04593639575971732	0.04946996466431095	0.06713780918727916	0.04593639575971732	0.06713780918727916	0.06713780918727916	0.06713780918727916	0.04240282685512368	0.0530035335689046	0.07773851590106008	0.05653710247349824	0.0812720848056537	0.04240282685512368	0.0706713780918728	0.04240282685512368	0.00353356890459364	0.060070671378091876	0.01060070671378092	0.01060070671378092	0.01413427561837456	0.00706713780918728	0.02826855123674912
1	0.2584745762711864	0.17796610169491525	0.1949152542372881	0.3686440677966102	0.1016949152542373	0.1271186440677966	0.13559322033898305	0.13559322033898305	0.11864406779661014	0.03389830508474576	0.03389830508474576	0.16101694915254236	0.1440677966101695	0.0847457627118644	0.0847457627118644	0.11864406779661014	0.13559322033898305	0.1016949152542373	0.17796610169491525	0.22033898305084745	0.025423728813559324	0.025423728813559324	0.05084745762711865	0.07627118644067797	0.03813559322033898	0.05084745762711865	0.03813559322033898	0.0635593220338983	0.03813559322033898	0.03813559322033898	0.05084745762711865	0.07627118644067797	0.03813559322033898	0.03813559322033898	0.03813559322033898	0.08898305084745763	0.05084745762711865	0.05084745762711865	0.05084745762711865	0.025423728813559324	0.012711864406779662	0.012711864406779662	0.0	0.03813559322033898	0.0	0.03813559322033898	0.0	0.012711864406779662	0.03813559322033898
1	0.2	0.32941176470588235	0.2764705882352941	0.1941176470588236	0.023529411764705882	0.1411764705882353	0.15294117647058825	0.08235294117647059	0.2470588235294117	0.16470588235294115	0.12941176470588234	0.09411764705882353	0.047058823529411764	0.2	0.18823529411764706	0.15294117647058825	0.08235294117647059	0.12941176470588234	0.1176470588235294	0.05882352941176471	0.0	0.017647058823529408	0.017647058823529408	0.0	0.10588235294117647	0.017647058823529408	0.035294117647058816	0.052941176470588235	0.0	0.07058823529411765	0.08823529411764706	0.07058823529411765	0.017647058823529408	0.017647058823529408	0.08823529411764706	0.0	0.035294117647058816	0.12352941176470587	0.1411764705882353	0.07058823529411765	0.1588235294117647	0.017647058823529408	0.017647058823529408	0.052941176470588235	0.017647058823529408	0.035294117647058816	0.052941176470588235	0.07058823529411765	0.0
1	0.21138211382113825	0.3333333333333333	0.2682926829268293	0.1869918699186992	0.032520325203252036	0.16260162601626016	0.16260162601626016	0.06504065040650407	0.22764227642276424	0.16260162601626016	0.13008130081300814	0.11382113821138212	0.06504065040650407	0.1951219512195122	0.1951219512195122	0.14634146341463414	0.0975609756097561	0.11382113821138212	0.11382113821138212	0.04878048780487805	0.0	0.024390243902439025	0.024390243902439025	0.0	0.12195121951219512	0.024390243902439025	0.024390243902439025	0.07317073170731707	0.0	0.0975609756097561	0.07317073170731707	0.07317073170731707	0.024390243902439025	0.0	0.07317073170731707	0.0	0.04878048780487805	0.12195121951219512	0.12195121951219512	0.04878048780487805	0.14634146341463414	0.024390243902439025	0.024390243902439025	0.04878048780487805	0.024390243902439025	0.04878048780487805	0.024390243902439025	0.07317073170731707	0.0
1	0.37055837563451777	0.1928934010152284	0.16243654822335024	0.27411167512690354	0.2131979695431472	0.10152284263959392	0.14213197969543148	0.20304568527918784	0.1928934010152284	0.05076142131979696	0.01015228426395939	0.1319796954314721	0.1116751269035533	0.09137055837563453	0.05076142131979696	0.07106598984771574	0.14213197969543148	0.14213197969543148	0.1218274111675127	0.1928934010152284	0.1065989847715736	0.030456852791878174	0.09137055837563453	0.09137055837563453	0.06091370558375635	0.015228426395939087	0.0	0.06091370558375635	0.09137055837563453	0.030456852791878174	0.015228426395939087	0.07614213197969544	0.09137055837563453	0.07614213197969544	0.045685279187817264	0.09137055837563453	0.1065989847715736	0.030456852791878174	0.06091370558375635	0.09137055837563453	0.045685279187817264	0.0	0.0	0.030456852791878174	0.0	0.015228426395939087	0.0	0.0	0.06091370558375635
1	0.3108252947481243	0.19721329046087888	0.1714898177920686	0.3204715969989282	0.14362272240085744	0.11361200428724545	0.1157556270096463	0.1929260450160772	0.17792068595927116	0.062165058949624874	0.030010718113612007	0.12004287245444804	0.1007502679528403	0.0857449088960343	0.04287245444801715	0.1114683815648446	0.14362272240085744	0.12861736334405144	0.15219721329046088	0.17363344051446947	0.07717041800643087	0.04501607717041802	0.06430868167202572	0.09003215434083603	0.07395498392282958	0.022508038585209004	0.01929260450160772	0.04501607717041802	0.02572347266881029	0.05466237942122187	0.02572347266881029	0.06109324758842444	0.06752411575562701	0.05466237942122187	0.07717041800643087	0.08360128617363344	0.07395498392282958	0.06109324758842444	0.04501607717041802	0.08360128617363344	0.04180064308681672	0.006430868167202572	0.00964630225080386	0.04180064308681672	0.00964630225080386	0.012861736334405145	0.00964630225080386	0.012861736334405145	0.03858520900321544
1	0.17777777777777778	0.3555555555555556	0.3422222222222222	0.12444444444444445	0.03555555555555556	0.14222222222222222	0.1511111111111111	0.02666666666666667	0.08	0.1955555555555556	0.27555555555555555	0.13333333333333333	0.21333333333333326	0.26666666666666666	0.14222222222222222	0.02666666666666667	0.02666666666666667	0.08	0.08	0.05333333333333334	0.0	0.013333333333333334	0.04	0.0	0.013333333333333334	0.02666666666666667	0.14666666666666667	0.02666666666666667	0.06666666666666668	0.09333333333333334	0.05333333333333334	0.0	0.0	0.0	0.013333333333333334	0.02666666666666667	0.013333333333333334	0.02666666666666667	0.06666666666666668	0.013333333333333334	0.02666666666666667	0.3466666666666667	0.13333333333333333	0.06666666666666668	0.16	0.12	0.08	0.04	0.013333333333333334
1	0.2972677595628415	0.24808743169398906	0.1836065573770492	0.2710382513661202	0.13989071038251366	0.14426229508196722	0.11584699453551912	0.15956284153005465	0.2207650273224044	0.10491803278688523	0.030601092896174863	0.13333333333333333	0.10710382513661204	0.08961748633879782	0.0633879781420765	0.10273224043715846	0.0918032786885246	0.15081967213114755	0.15300546448087432	0.11584699453551912	0.052459016393442616	0.06885245901639345	0.052459016393442616	0.07868852459016394	0.09836065573770493	0.045901639344262286	0.006557377049180328	0.04918032786885247	0.05573770491803279	0.032786885245901634	0.026229508196721308	0.05901639344262295	0.05573770491803279	0.06557377049180327	0.05573770491803279	0.05573770491803279	0.08196721311475409	0.06885245901639345	0.08196721311475409	0.0918032786885246	0.08196721311475409	0.036065573770491806	0.003278688524590164	0.062295081967213124	0.013114754098360656	0.009836065573770493	0.019672131147540985	0.003278688524590164	0.016393442622950817
1	0.21940928270042195	0.28270042194092826	0.16033755274261605	0.3375527426160337	0.09282700421940927	0.0759493670886076	0.10126582278481013	0.1518987341772152	0.20253164556962025	0.10126582278481013	0.016877637130801686	0.2362869198312237	0.09282700421940927	0.14345991561181434	0.02531645569620253	0.05063291139240506	0.033755274261603366	0.2362869198312237	0.16877637130801687	0.2447257383966245	0.02531645569620253	0.0379746835443038	0.05063291139240506	0.02531645569620253	0.05063291139240506	0.02531645569620253	0.012658227848101266	0.02531645569620253	0.06329113924050632	0.06329113924050632	0.02531645569620253	0.0	0.012658227848101266	0.0759493670886076	0.02531645569620253	0.1139240506329114	0.08860759493670886	0.06329113924050632	0.05063291139240506	0.10126582278481013	0.06329113924050632	0.012658227848101266	0.0	0.08860759493670886	0.0	0.02531645569620253	0.0	0.0	0.0379746835443038
1	0.175	0.21666666666666667	0.44166666666666665	0.16666666666666666	0.05	0.05	0.16666666666666666	0.06666666666666668	0.05	0.15	0.16666666666666666	0.016666666666666666	0.2	0.15	0.2833333333333333	0.15	0.03333333333333333	0.03333333333333333	0.16666666666666666	0.06666666666666668	0.15	0.05	0.025	0.025	0.05	0.025	0.05	0.0	0.025	0.075	0.05	0.1	0.0	0.025	0.025	0.05	0.0	0.25	0.025	0.025	0.025	0.075	0.15	0.025	0.075	0.075	0.1	0.0	0.0
1	0.3051438535309503	0.2005231037489102	0.22319093286835226	0.2711421098517873	0.14123801220575413	0.11333914559721013	0.15693112467306014	0.15170008718395814	0.16390584132519614	0.06451612903225806	0.04184829991281604	0.13426329555361813	0.17611159546643418	0.10810810810810813	0.06800348735832606	0.08544027898866609	0.08195292066259809	0.11857018308631212	0.17088055797733218	0.14123801220575413	0.06277244986922406	0.04446381865736705	0.08369659982563209	0.05754141238012207	0.07061900610287708	0.03400174367916303	0.015693112467306015	0.04446381865736705	0.0993897122929381	0.04446381865736705	0.04446381865736705	0.04184829991281604	0.03400174367916303	0.039232781168265035	0.07323452484742808	0.07846556233653007	0.07323452484742808	0.05492589363557106	0.06538796861377506	0.04969485614646905	0.04707933740191805	0.015693112467306015	0.010462074978204013	0.03400174367916303	0.020924149956408025	0.04184829991281604	0.015693112467306015	0.018308631211857017	0.03138622493461203
1	0.3129657228017884	0.19374068554396426	0.19672131147540986	0.2965722801788376	0.16989567809239942	0.11028315946348734	0.14307004470938894	0.14008941877794334	0.13412816691505214	0.06259314456035768	0.011922503725782414	0.16393442622950818	0.11922503725782416	0.09239940387481373	0.06259314456035768	0.11624441132637856	0.14008941877794334	0.10730253353204174	0.17287630402384502	0.16393442622950818	0.08941877794336811	0.05812220566318928	0.05812220566318928	0.08941877794336811	0.05365126676602087	0.035767511177347236	0.0	0.06706408345752607	0.05365126676602087	0.05365126676602087	0.04023845007451565	0.06259314456035768	0.08494783904619971	0.03129657228017884	0.05365126676602087	0.06706408345752607	0.06706408345752607	0.03129657228017884	0.06259314456035768	0.04023845007451565	0.044709388971684055	0.022354694485842028	0.008941877794336809	0.04023845007451565	0.008941877794336809	0.0044709388971684045	0.0044709388971684045	0.0	0.05365126676602087
1	0.2330097087378641	0.17475728155339804	0.17475728155339804	0.4174757281553398	0.07766990291262135	0.0970873786407767	0.05825242718446603	0.2330097087378641	0.11650485436893206	0.07766990291262135	0.05825242718446603	0.0970873786407767	0.13592233009708735	0.11650485436893206	0.13592233009708735	0.05825242718446603	0.13592233009708735	0.05825242718446603	0.1941747572815534	0.3106796116504854	0.0	0.029126213592233014	0.0	0.08737864077669902	0.05825242718446603	0.0	0.029126213592233014	0.05825242718446603	0.029126213592233014	0.0	0.029126213592233014	0.029126213592233014	0.029126213592233014	0.029126213592233014	0.05825242718446603	0.2330097087378641	0.05825242718446603	0.05825242718446603	0.0	0.05825242718446603	0.05825242718446603	0.0	0.029126213592233014	0.029126213592233014	0.029126213592233014	0.029126213592233014	0.029126213592233014	0.0	0.0
1	0.2954545454545455	0.16477272727272727	0.14772727272727273	0.3920454545454545	0.11363636363636365	0.13636363636363635	0.11363636363636365	0.18181818181818185	0.10227272727272728	0.011363636363636364	0.0	0.2159090909090909	0.10227272727272728	0.05681818181818181	0.10227272727272728	0.06818181818181818	0.2272727272727273	0.125	0.11363636363636365	0.2272727272727273	0.05113636363636364	0.0	0.03409090909090909	0.10227272727272728	0.05113636363636364	0.017045454545454544	0.0	0.13636363636363635	0.06818181818181818	0.03409090909090909	0.05113636363636364	0.017045454545454544	0.06818181818181818	0.03409090909090909	0.017045454545454544	0.1534090909090909	0.017045454545454544	0.06818181818181818	0.017045454545454544	0.03409090909090909	0.0	0.0	0.0	0.017045454545454544	0.0	0.0	0.0	0.0	0.06818181818181818
1	0.3272727272727273	0.15	0.16363636363636366	0.3590909090909091	0.17272727272727273	0.12727272727272726	0.10909090909090907	0.2	0.14545454545454545	0.01818181818181818	0.00909090909090909	0.11818181818181818	0.07272727272727272	0.06363636363636363	0.01818181818181818	0.16363636363636366	0.21818181818181812	0.08181818181818183	0.18181818181818185	0.2636363636363636	0.06818181818181818	0.040909090909090916	0.09545454545454546	0.09545454545454546	0.06818181818181818	0.0	0.013636363636363636	0.10909090909090907	0.054545454545454536	0.040909090909090916	0.0	0.06818181818181818	0.15	0.054545454545454536	0.08181818181818183	0.09545454545454546	0.09545454545454546	0.013636363636363636	0.027272727272727268	0.08181818181818183	0.027272727272727268	0.013636363636363636	0.0	0.0	0.0	0.013636363636363636	0.0	0.0	0.054545454545454536
1	0.06521739130434782	0.3641304347826087	0.44565217391304346	0.125	0.0	0.05434782608695652	0.06521739130434782	0.010869565217391304	0.05434782608695652	0.15217391304347827	0.4130434782608696	0.09782608695652174	0.06521739130434782	0.43478260869565216	0.31521739130434784	0.10869565217391304	0.010869565217391304	0.07608695652173914	0.13043478260869565	0.03260869565217391	0.0	0.0	0.0	0.0	0.016304347826086956	0.016304347826086956	0.03260869565217391	0.016304347826086956	0.0	0.03260869565217391	0.04891304347826087	0.016304347826086956	0.0	0.0	0.016304347826086956	0.0	0.0	0.03260869565217391	0.03260869565217391	0.0	0.016304347826086956	0.016304347826086956	0.14673913043478262	0.04891304347826087	0.03260869565217391	0.2119565217391305	0.24456521739130435	0.06521739130434782	0.016304347826086956
1	0.3008233058898037	0.1842938568714376	0.17479417352754908	0.3400886637112096	0.1304623179227359	0.10386320455984803	0.10639645345155163	0.21659278024065864	0.1532615579480684	0.05826472450918304	0.022799240025332488	0.1279290690310323	0.11399620012666245	0.06459784673844206	0.060797973400886635	0.09753008233058898	0.15959468017732742	0.13552881570614314	0.14692843571880934	0.1823939202026599	0.06459784673844206	0.04939835338822039	0.055098163394553513	0.07979734008866371	0.06459784673844206	0.028499050031665613	0.009499683343888538	0.0512982900569981	0.039898670044331855	0.030398986700443317	0.034198860037998734	0.055098163394553513	0.07219759341355288	0.06459784673844206	0.08549715009499684	0.09879670677644076	0.07029765674477517	0.03229892336922103	0.03229892336922103	0.09499683343888538	0.04369854338188727	0.0246991766941102	0.011399620012666244	0.028499050031665613	0.013299556681443952	0.0037998733375554147	0.007599746675110829	0.009499683343888538	0.056998100063331225
1	0.350210970464135	0.19549929676511954	0.17158931082981715	0.28270042194092826	0.19127988748241911	0.1490857946554149	0.11533052039381153	0.19127988748241911	0.19971870604782	0.05907172995780593	0.02531645569620253	0.10689170182841068	0.10689170182841068	0.06469760900140648	0.06751054852320675	0.09282700421940927	0.1490857946554149	0.1181434599156118	0.12376933895921235	0.12658227848101267	0.10548523206751056	0.08860759493670886	0.05907172995780593	0.10548523206751056	0.0970464135021097	0.0379746835443038	0.016877637130801686	0.07172995780590717	0.05485232067510549	0.029535864978902964	0.029535864978902964	0.05907172995780593	0.08016877637130802	0.0759493670886076	0.06751054852320675	0.05063291139240506	0.1139240506329114	0.05907172995780593	0.05907172995780593	0.06751054852320675	0.05485232067510549	0.0	0.0	0.033755274261603366	0.016877637130801686	0.004219409282700422	0.008438818565400843	0.008438818565400843	0.0379746835443038
1	0.2605363984674329	0.210727969348659	0.2988505747126437	0.2298850574712644	0.13026819923371644	0.06896551724137931	0.1532567049808429	0.10727969348659004	0.13793103448275862	0.0842911877394636	0.12260536398467432	0.05363984674329502	0.13793103448275862	0.1532567049808429	0.14559386973180075	0.13793103448275862	0.05363984674329502	0.09195402298850576	0.1532567049808429	0.13026819923371644	0.13793103448275862	0.04597701149425287	0.11494252873563215	0.011494252873563218	0.02298850574712644	0.02298850574712644	0.02298850574712644	0.02298850574712644	0.04597701149425287	0.10344827586206896	0.04597701149425287	0.03448275862068965	0.02298850574712644	0.03448275862068965	0.04597701149425287	0.05747126436781608	0.09195402298850576	0.011494252873563218	0.05747126436781608	0.04597701149425287	0.04597701149425287	0.03448275862068965	0.04597701149425287	0.03448275862068965	0.03448275862068965	0.03448275862068965	0.04597701149425287	0.04597701149425287	0.02298850574712644
1	0.26865671641791045	0.20895522388059695	0.3358208955223881	0.1865671641791045	0.11940298507462685	0.11940298507462685	0.1791044776119403	0.07462686567164177	0.1791044776119403	0.05970149253731344	0.11940298507462685	0.04477611940298507	0.11940298507462685	0.20895522388059695	0.16417910447761194	0.14925373134328354	0.07462686567164177	0.01492537313432836	0.1791044776119403	0.19402985074626866	0.04477611940298507	0.06716417910447761	0.08955223880597014	0.0	0.04477611940298507	0.04477611940298507	0.04477611940298507	0.022388059701492536	0.0	0.15671641791044774	0.06716417910447761	0.04477611940298507	0.022388059701492536	0.0	0.06716417910447761	0.022388059701492536	0.13432835820895522	0.022388059701492536	0.08955223880597014	0.022388059701492536	0.022388059701492536	0.022388059701492536	0.04477611940298507	0.022388059701492536	0.0	0.04477611940298507	0.04477611940298507	0.06716417910447761	0.022388059701492536
1	0.3333333333333333	0.19047619047619047	0.17142857142857146	0.3047619047619048	0.17142857142857146	0.09523809523809523	0.1523809523809524	0.19047619047619047	0.1523809523809524	0.057142857142857134	0.0380952380952381	0.13333333333333333	0.11428571428571427	0.0380952380952381	0.057142857142857134	0.13333333333333333	0.17142857142857146	0.19047619047619047	0.09523809523809523	0.2857142857142857	0.08571428571428573	0.057142857142857134	0.08571428571428573	0.057142857142857134	0.028571428571428567	0.0	0.057142857142857134	0.057142857142857134	0.057142857142857134	0.028571428571428567	0.057142857142857134	0.08571428571428573	0.2	0.08571428571428573	0.057142857142857134	0.08571428571428573	0.028571428571428567	0.057142857142857134	0.0	0.14285714285714285	0.057142857142857134	0.0	0.0	0.028571428571428567	0.057142857142857134	0.0	0.0	0.0	0.11428571428571427
1	0.2670157068062827	0.2094240837696335	0.3036649214659686	0.2198952879581152	0.10471204188481677	0.06282722513089005	0.17801047120418848	0.13612565445026178	0.09424083769633508	0.07329842931937172	0.10471204188481677	0.13612565445026178	0.23036649214659685	0.13612565445026178	0.14659685863874344	0.06282722513089005	0.052356020942408384	0.13612565445026178	0.14659685863874344	0.07329842931937172	0.15706806282722513	0.06282722513089005	0.09424083769633508	0.015706806282722512	0.015706806282722512	0.015706806282722512	0.015706806282722512	0.04712041884816754	0.07853403141361258	0.06282722513089005	0.07853403141361258	0.031413612565445025	0.09424083769633508	0.09424083769633508	0.07853403141361258	0.031413612565445025	0.031413612565445025	0.0	0.015706806282722512	0.09424083769633508	0.04712041884816754	0.015706806282722512	0.06282722513089005	0.0	0.04712041884816754	0.031413612565445025	0.031413612565445025	0.04712041884816754	0.031413612565445025
1	0.2214765100671141	0.2214765100671141	0.3288590604026846	0.22818791946308725	0.06711409395973154	0.040268456375838924	0.1610738255033557	0.1476510067114094	0.09395973154362416	0.1342281879194631	0.12080536912751676	0.12080536912751676	0.22818791946308725	0.1476510067114094	0.17449664429530198	0.06711409395973154	0.026845637583892617	0.1476510067114094	0.1610738255033557	0.08053691275167785	0.040268456375838924	0.020134228187919462	0.08053691275167785	0.0	0.040268456375838924	0.020134228187919462	0.020134228187919462	0.020134228187919462	0.08053691275167785	0.040268456375838924	0.08053691275167785	0.020134228187919462	0.0	0.08053691275167785	0.10067114093959732	0.040268456375838924	0.020134228187919462	0.1812080536912752	0.020134228187919462	0.10067114093959732	0.08053691275167785	0.12080536912751676	0.08053691275167785	0.0	0.040268456375838924	0.040268456375838924	0.040268456375838924	0.060402684563758385	0.020134228187919462
1	0.26666666666666666	0.21333333333333326	0.36	0.16	0.08	0.05333333333333334	0.21333333333333326	0.13333333333333333	0.08	0.10666666666666667	0.16	0.08	0.32	0.10666666666666667	0.32	0.05333333333333334	0.0	0.16	0.10666666666666667	0.02666666666666667	0.08	0.04	0.08	0.0	0.0	0.04	0.04	0.0	0.28	0.04	0.12	0.0	0.0	0.12	0.08	0.0	0.0	0.0	0.04	0.08	0.08	0.0	0.08	0.0	0.08	0.04	0.08	0.04	0.0
1	0.21428571428571427	0.1984126984126984	0.1507936507936508	0.4365079365079365	0.031746031746031744	0.09523809523809523	0.09523809523809523	0.19047619047619047	0.1746031746031746	0.031746031746031744	0.031746031746031744	0.14285714285714285	0.07936507936507936	0.07936507936507936	0.14285714285714285	0.06349206349206349	0.12698412698412698	0.1746031746031746	0.09523809523809523	0.3015873015873016	0.023809523809523808	0.0	0.047619047619047616	0.0	0.07142857142857142	0.023809523809523808	0.023809523809523808	0.023809523809523808	0.023809523809523808	0.047619047619047616	0.023809523809523808	0.047619047619047616	0.047619047619047616	0.023809523809523808	0.047619047619047616	0.16666666666666666	0.047619047619047616	0.023809523809523808	0.023809523809523808	0.16666666666666666	0.023809523809523808	0.023809523809523808	0.0	0.023809523809523808	0.023809523809523808	0.0	0.0	0.023809523809523808	0.0
1	0.21476510067114093	0.21476510067114093	0.16778523489932887	0.4026845637583893	0.026845637583892617	0.10738255033557048	0.10738255033557048	0.17449664429530198	0.17449664429530198	0.053691275167785234	0.040268456375838924	0.1342281879194631	0.08053691275167785	0.08053691275167785	0.1476510067114094	0.06711409395973154	0.1342281879194631	0.1610738255033557	0.08053691275167785	0.2818791946308725	0.020134228187919462	0.0	0.040268456375838924	0.0	0.060402684563758385	0.040268456375838924	0.020134228187919462	0.040268456375838924	0.020134228187919462	0.060402684563758385	0.020134228187919462	0.060402684563758385	0.040268456375838924	0.020134228187919462	0.040268456375838924	0.1610738255033557	0.040268456375838924	0.040268456375838924	0.040268456375838924	0.14093959731543626	0.060402684563758385	0.040268456375838924	0.0	0.020134228187919462	0.020134228187919462	0.0	0.020134228187919462	0.020134228187919462	0.0
1	0.2102272727272728	0.2272727272727273	0.1534090909090909	0.4090909090909091	0.022727272727272728	0.11363636363636365	0.11363636363636365	0.1590909090909091	0.17045454545454544	0.07954545454545454	0.03409090909090909	0.14772727272727273	0.06818181818181818	0.09090909090909093	0.11363636363636365	0.06818181818181818	0.14772727272727273	0.14772727272727273	0.07954545454545454	0.2954545454545455	0.017045454545454544	0.0	0.03409090909090909	0.0	0.05113636363636364	0.05113636363636364	0.017045454545454544	0.05113636363636364	0.017045454545454544	0.06818181818181818	0.017045454545454544	0.06818181818181818	0.03409090909090909	0.017045454545454544	0.03409090909090909	0.1534090909090909	0.03409090909090909	0.05113636363636364	0.03409090909090909	0.13636363636363635	0.06818181818181818	0.03409090909090909	0.0	0.05113636363636364	0.017045454545454544	0.0	0.017045454545454544	0.017045454545454544	0.0
1	0.22794117647058826	0.19852941176470587	0.1801470588235294	0.3933823529411765	0.05882352941176471	0.08088235294117647	0.125	0.17647058823529413	0.14705882352941174	0.05882352941176471	0.04411764705882353	0.1323529411764706	0.07352941176470587	0.09558823529411764	0.11029411764705882	0.09558823529411764	0.16176470588235295	0.14705882352941174	0.09558823529411764	0.25735294117647056	0.02205882352941177	0.0	0.05514705882352941	0.03308823529411765	0.03308823529411765	0.03308823529411765	0.02205882352941177	0.03308823529411765	0.02205882352941177	0.0661764705882353	0.02205882352941177	0.07720588235294118	0.05514705882352941	0.02205882352941177	0.04411764705882353	0.14338235294117646	0.02205882352941177	0.03308823529411765	0.04411764705882353	0.1213235294117647	0.04411764705882353	0.02205882352941177	0.011029411764705885	0.03308823529411765	0.011029411764705885	0.0	0.02205882352941177	0.03308823529411765	0.02205882352941177
1	0.11231101511879048	0.3542116630669546	0.3023758099352052	0.2311015118790497	0.0043196544276457895	0.0734341252699784	0.08207343412526998	0.06479481641468683	0.09935205183585312	0.19438444924406048	0.2116630669546436	0.16846652267818574	0.09071274298056156	0.2419006479481641	0.12526997840172785	0.13390928725701945	0.03023758099352052	0.16414686825053995	0.17278617710583152	0.1079913606911447	0.0	0.0	0.006479481641468682	0.0	0.006479481641468682	0.032397408207343416	0.038876889848812095	0.032397408207343416	0.032397408207343416	0.04535637149028078	0.006479481641468682	0.032397408207343416	0.0	0.019438444924406047	0.07127429805615551	0.006479481641468682	0.0	0.05831533477321815	0.05831533477321815	0.032397408207343416	0.07127429805615551	0.04535637149028078	0.12958963282937366	0.07127429805615551	0.02591792656587473	0.1101511879049676	0.12311015118790496	0.05831533477321815	0.0
1	0.30538922155688625	0.2874251497005988	0.2694610778443114	0.1377245508982036	0.1437125748502994	0.16766467065868262	0.16766467065868262	0.09580838323353294	0.15568862275449102	0.11976047904191615	0.16766467065868262	0.09580838323353294	0.2395209580838324	0.0718562874251497	0.19161676646706588	0.05988023952095808	0.03592814371257485	0.17964071856287425	0.03592814371257485	0.023952095808383242	0.05389221556886229	0.05389221556886229	0.10778443113772457	0.03592814371257485	0.03592814371257485	0.0718562874251497	0.10778443113772457	0.03592814371257485	0.17964071856287425	0.017964071856287425	0.10778443113772457	0.0	0.017964071856287425	0.12574850299401194	0.0	0.0	0.05389221556886229	0.10778443113772457	0.0718562874251497	0.0	0.12574850299401194	0.05389221556886229	0.0	0.017964071856287425	0.08982035928143713	0.05389221556886229	0.05389221556886229	0.05389221556886229	0.017964071856287425
1	0.17307692307692307	0.3076923076923077	0.40384615384615385	0.1153846153846154	0.038461538461538464	0.038461538461538464	0.21153846153846154	0.0576923076923077	0.09615384615384616	0.19230769230769232	0.2692307692307692	0.09615384615384616	0.19230769230769232	0.3076923076923077	0.17307692307692307	0.0576923076923077	0.019230769230769232	0.1153846153846154	0.07692307692307693	0.019230769230769232	0.0	0.0	0.0576923076923077	0.0	0.0	0.0	0.0576923076923077	0.0	0.08653846153846154	0.0576923076923077	0.17307692307692307	0.0	0.0	0.02884615384615385	0.02884615384615385	0.02884615384615385	0.0	0.02884615384615385	0.0576923076923077	0.0576923076923077	0.02884615384615385	0.6057692307692307	0.14423076923076922	0.02884615384615385	0.08653846153846154	0.20192307692307693	0.02884615384615385	0.0576923076923077	0.02884615384615385
1	0.26628489620615603	0.20758768790264853	0.2040085898353615	0.3221188260558339	0.13027916964924838	0.1073729420186113	0.12025769506084465	0.12884753042233354	0.12741589119541874	0.06442376521116679	0.0572655690765927	0.148890479599141	0.11309949892627058	0.0901932712956335	0.07301360057265567	0.12884753042233354	0.11596277738010022	0.13600572655690765	0.15461703650680028	0.16750178954903364	0.06012884753042232	0.03865425912670007	0.05153901216893343	0.07730851825340014	0.06442376521116679	0.023622047244094488	0.012884753042233358	0.05798138869005011	0.0493915533285612	0.036506800286327835	0.04294917680744453	0.04294917680744453	0.03865425912670007	0.05368647100930565	0.02791696492483894	0.06657122405153901	0.06012884753042232	0.047244094488188976	0.03006442376521116	0.05368647100930565	0.04294917680744453	0.02576950608446672	0.015032211882605584	0.03006442376521116	0.015032211882605584	0.023622047244094488	0.023622047244094488	0.021474588403722263	0.03006442376521116
1	0.22991347342398025	0.26452410383189123	0.25710754017305315	0.2484548825710754	0.06674907292954264	0.103831891223733	0.15822002472187885	0.11866501854140915	0.18294190358467244	0.103831891223733	0.07663782447466007	0.16069221260815822	0.13597033374536466	0.16563658838071693	0.103831891223733	0.09147095179233622	0.061804697156983925	0.1508034610630408	0.15822002472187885	0.09888751545117427	0.01854140914709517	0.02595797280593325	0.03337453646477132	0.0407911001236094	0.04449938195302843	0.055624227441285534	0.011124845488257108	0.04449938195302843	0.055624227441285534	0.07416563658838071	0.06674907292954264	0.03337453646477132	0.029666254635352288	0.0519159456118665	0.0519159456118665	0.0407911001236094	0.04449938195302843	0.0630407911001236	0.10754017305315204	0.055624227441285534	0.048207663782447466	0.03708281829419036	0.014833127317676144	0.08529048207663782	0.0407911001236094	0.022249690976514216	0.03337453646477132	0.01854140914709517	0.007416563658838072
1	0.21962616822429906	0.16238317757009346	0.2453271028037383	0.3726635514018692	0.07476635514018691	0.0630841121495327	0.10046728971962617	0.17523364485981308	0.06542056074766353	0.05607476635514018	0.06542056074766353	0.13317757009345793	0.1425233644859813	0.08177570093457942	0.10514018691588783	0.14953271028037382	0.1308411214953271	0.1191588785046729	0.20794392523364488	0.1939252336448598	0.035046728971962614	0.02453271028037383	0.02453271028037383	0.05607476635514018	0.014018691588785048	0.01752336448598131	0.0035046728971962608	0.05957943925233645	0.0455607476635514	0.03855140186915888	0.03154205607476635	0.035046728971962614	0.0455607476635514	0.05957943925233645	0.06658878504672898	0.0911214953271028	0.014018691588785048	0.02102803738317757	0.01752336448598131	0.0455607476635514	0.02803738317757009	0.0070093457943925215	0.03154205607476635	0.02102803738317757	0.0455607476635514	0.010514018691588784	0.02102803738317757	0.02102803738317757	0.02453271028037383
1	0.34934497816593885	0.17467248908296942	0.14410480349344978	0.3318777292576419	0.18340611353711792	0.1222707423580786	0.1572052401746725	0.16593886462882096	0.13973799126637554	0.034934497816593885	0.026200873362445413	0.13973799126637554	0.10480349344978164	0.034934497816593885	0.008733624454148471	0.13973799126637554	0.20087336244541484	0.14847161572052406	0.0960698689956332	0.1572052401746725	0.1572052401746725	0.039301310043668124	0.11790393013100435	0.052401746724890834	0.10480349344978164	0.026200873362445413	0.0	0.039301310043668124	0.07860262008733625	0.026200873362445413	0.0	0.11790393013100435	0.09170305676855896	0.039301310043668124	0.052401746724890834	0.06550218340611354	0.07860262008733625	0.052401746724890834	0.039301310043668124	0.039301310043668124	0.026200873362445413	0.013100436681222708	0.013100436681222708	0.013100436681222708	0.013100436681222708	0.0	0.0	0.026200873362445413	0.052401746724890834
1	0.4501718213058419	0.15120274914089346	0.14776632302405499	0.2508591065292096	0.2611683848797251	0.14432989690721648	0.15807560137457044	0.19243986254295534	0.1855670103092784	0.020618556701030927	0.013745704467353952	0.08247422680412371	0.1099656357388316	0.054982817869415807	0.08247422680412371	0.06872852233676978	0.19931271477663232	0.08247422680412371	0.061855670103092786	0.1099656357388316	0.1855670103092784	0.07216494845360824	0.1134020618556701	0.12371134020618554	0.12371134020618554	0.010309278350515464	0.010309278350515464	0.05154639175257732	0.13402061855670105	0.041237113402061855	0.05154639175257732	0.05154639175257732	0.09278350515463918	0.07216494845360824	0.061855670103092786	0.05154639175257732	0.13402061855670105	0.030927835051546393	0.041237113402061855	0.05154639175257732	0.020618556701030927	0.0	0.010309278350515464	0.0	0.0	0.0	0.010309278350515464	0.010309278350515464	0.07216494845360824
1	0.3508771929824561	0.14035087719298245	0.14035087719298245	0.3684210526315789	0.1988304093567252	0.0935672514619883	0.10526315789473684	0.2222222222222222	0.1286549707602339	0.03508771929824561	0.011695906432748536	0.0935672514619883	0.05847953216374269	0.03508771929824561	0.10526315789473684	0.14035087719298245	0.23391812865497075	0.10526315789473684	0.11695906432748535	0.1988304093567252	0.12280701754385966	0.05263157894736842	0.07017543859649122	0.14035087719298245	0.03508771929824561	0.0	0.0	0.08771929824561403	0.0	0.03508771929824561	0.03508771929824561	0.08771929824561403	0.07017543859649122	0.03508771929824561	0.05263157894736842	0.17543859649122806	0.08771929824561403	0.017543859649122806	0.03508771929824561	0.05263157894736842	0.03508771929824561	0.017543859649122806	0.0	0.017543859649122806	0.0	0.0	0.0	0.017543859649122806	0.05263157894736842
1	0.2831858407079646	0.3141592920353982	0.1902654867256637	0.21238938053097345	0.1415929203539823	0.12389380530973453	0.13274336283185842	0.13274336283185842	0.22123893805309736	0.1415929203539823	0.09734513274336284	0.13274336283185842	0.10619469026548672	0.1946902654867257	0.04424778761061947	0.035398230088495575	0.06194690265486725	0.13274336283185842	0.10619469026548672	0.10619469026548672	0.11946902654867254	0.06637168141592921	0.14601769911504425	0.01327433628318584	0.05309734513274336	0.05309734513274336	0.02654867256637168	0.05309734513274336	0.11946902654867254	0.13274336283185842	0.0	0.0	0.01327433628318584	0.05309734513274336	0.07964601769911504	0.05309734513274336	0.1592920353982301	0.05309734513274336	0.02654867256637168	0.09292035398230088	0.10619469026548672	0.05309734513274336	0.05309734513274336	0.05309734513274336	0.05309734513274336	0.02654867256637168	0.03982300884955752	0.01327433628318584	0.01327433628318584
1	0.335483870967742	0.18064516129032251	0.2064516129032258	0.2774193548387097	0.15483870967741936	0.14193548387096774	0.16774193548387098	0.14193548387096774	0.12903225806451613	0.05161290322580645	0.03870967741935484	0.18064516129032251	0.16774193548387098	0.09032258064516127	0.05161290322580645	0.09032258064516127	0.15483870967741936	0.11612903225806452	0.14193548387096774	0.14193548387096774	0.0967741935483871	0.0967741935483871	0.05806451612903226	0.05806451612903226	0.05806451612903226	0.01935483870967742	0.01935483870967742	0.11612903225806452	0.05806451612903226	0.05806451612903226	0.05806451612903226	0.05806451612903226	0.01935483870967742	0.01935483870967742	0.03870967741935484	0.13548387096774195	0.03870967741935484	0.01935483870967742	0.0967741935483871	0.03870967741935484	0.01935483870967742	0.0967741935483871	0.0	0.01935483870967742	0.01935483870967742	0.0	0.01935483870967742	0.01935483870967742	0.07741935483870968
1	0.3769470404984424	0.1526479750778816	0.13395638629283488	0.3364485981308411	0.2367601246105919	0.09345794392523364	0.07476635514018691	0.26791277258566976	0.1059190031152648	0.037383177570093455	0.05607476635514018	0.09968847352024922	0.11214953271028036	0.018691588785046728	0.08099688473520249	0.08722741433021806	0.2180685358255452	0.14953271028037382	0.08722741433021806	0.17445482866043613	0.11214953271028036	0.08411214953271028	0.018691588785046728	0.19626168224299065	0.08411214953271028	0.009345794392523364	0.02803738317757009	0.018691588785046728	0.037383177570093455	0.018691588785046728	0.02803738317757009	0.02803738317757009	0.09345794392523364	0.08411214953271028	0.04672897196261682	0.14953271028037382	0.09345794392523364	0.0	0.02803738317757009	0.037383177570093455	0.0	0.009345794392523364	0.018691588785046728	0.037383177570093455	0.04672897196261682	0.0	0.009345794392523364	0.02803738317757009	0.05607476635514018
1	0.2780979827089337	0.21181556195965412	0.2651296829971181	0.24495677233429394	0.11239193083573487	0.12680115273775214	0.15273775216138327	0.1181556195965418	0.1585014409221902	0.05763688760806916	0.06051873198847262	0.138328530259366	0.12680115273775214	0.17002881844380405	0.08357348703170027	0.13544668587896252	0.11239193083573487	0.06051873198847262	0.21902017291066286	0.09221902017291066	0.06484149855907781	0.06051873198847262	0.03890489913544669	0.05187319884726225	0.056195965417867436	0.025936599423631124	0.025936599423631124	0.08213256484149856	0.06051873198847262	0.06484149855907781	0.025936599423631124	0.06484149855907781	0.056195965417867436	0.025936599423631124	0.069164265129683	0.021613832853025938	0.04755043227665706	0.07348703170028817	0.05187319884726225	0.06484149855907781	0.04322766570605188	0.012968299711815562	0.008645533141210375	0.03025936599423631	0.03025936599423631	0.021613832853025938	0.021613832853025938	0.01729106628242075	0.056195965417867436
1	0.31555555555555553	0.22	0.18	0.28444444444444444	0.1688888888888889	0.13333333333333333	0.10666666666666667	0.16444444444444445	0.16	0.08	0.02666666666666667	0.16	0.1111111111111111	0.09333333333333334	0.08444444444444445	0.08	0.13333333333333333	0.12	0.1511111111111111	0.12	0.08666666666666667	0.08	0.07333333333333332	0.07333333333333332	0.07333333333333332	0.05333333333333334	0.006666666666666667	0.06	0.03333333333333333	0.04666666666666667	0.04666666666666667	0.03333333333333333	0.06	0.07333333333333332	0.05333333333333334	0.05333333333333334	0.07333333333333332	0.03333333333333333	0.04	0.09333333333333334	0.05333333333333334	0.02	0.006666666666666667	0.05333333333333334	0.02666666666666667	0.0	0.013333333333333334	0.0	0.05333333333333334
1	0.20962199312714772	0.1718213058419244	0.20962199312714772	0.4089347079037801	0.07560137457044673	0.054982817869415807	0.09621993127147767	0.1855670103092784	0.1168384879725086	0.07560137457044673	0.013745704467353952	0.12371134020618554	0.08247422680412371	0.1168384879725086	0.08934707903780069	0.15120274914089346	0.13745704467353953	0.08247422680412371	0.2405498281786941	0.2611683848797251	0.010309278350515464	0.020618556701030927	0.041237113402061855	0.05154639175257732	0.05154639175257732	0.0	0.010309278350515464	0.020618556701030927	0.030927835051546393	0.020618556701030927	0.030927835051546393	0.061855670103092786	0.010309278350515464	0.030927835051546393	0.10309278350515463	0.12371134020618554	0.030927835051546393	0.020618556701030927	0.041237113402061855	0.08247422680412371	0.041237113402061855	0.020618556701030927	0.0	0.07216494845360824	0.0	0.010309278350515464	0.0	0.010309278350515464	0.030927835051546393
1	0.1217391304347826	0.3739130434782609	0.3130434782608696	0.19130434782608696	0.034782608695652174	0.052173913043478265	0.10434782608695653	0.052173913043478265	0.034782608695652174	0.1565217391304348	0.3652173913043478	0.17391304347826084	0.1565217391304348	0.2608695652173913	0.08695652173913042	0.08695652173913042	0.017391304347826087	0.2608695652173913	0.034782608695652174	0.06956521739130435	0.13043478260869565	0.0	0.052173913043478265	0.02608695652173913	0.0	0.0	0.0782608695652174	0.0	0.10434782608695653	0.052173913043478265	0.052173913043478265	0.052173913043478265	0.0	0.052173913043478265	0.0	0.02608695652173913	0.0	0.02608695652173913	0.0	0.02608695652173913	0.02608695652173913	0.02608695652173913	0.10434782608695653	0.10434782608695653	0.1565217391304348	0.2347826086956521	0.052173913043478265	0.052173913043478265	0.0
1	0.3333333333333333	0.1880341880341881	0.20512820512820512	0.27350427350427353	0.20512820512820512	0.08547008547008547	0.13675213675213674	0.17094017094017094	0.10256410256410256	0.08547008547008547	0.017094017094017096	0.17094017094017094	0.15384615384615385	0.08547008547008547	0.06837606837606837	0.08547008547008547	0.13675213675213674	0.11965811965811965	0.17094017094017094	0.10256410256410256	0.2307692307692308	0.02564102564102564	0.1282051282051282	0.10256410256410256	0.02564102564102564	0.02564102564102564	0.0	0.07692307692307693	0.07692307692307693	0.05128205128205128	0.05128205128205128	0.02564102564102564	0.07692307692307693	0.07692307692307693	0.05128205128205128	0.05128205128205128	0.07692307692307693	0.05128205128205128	0.0	0.02564102564102564	0.05128205128205128	0.0	0.0	0.07692307692307693	0.0	0.02564102564102564	0.0	0.0	0.02564102564102564
1	0.2574626865671642	0.14738805970149255	0.20895522388059695	0.3861940298507463	0.13059701492537312	0.08208955223880597	0.07835820895522387	0.20895522388059695	0.11194029850746268	0.048507462686567165	0.01492537313432836	0.11567164179104478	0.11567164179104478	0.05597014925373135	0.08582089552238806	0.17164179104477612	0.1417910447761194	0.1044776119402985	0.25	0.2126865671641791	0.022388059701492536	0.05597014925373135	0.022388059701492536	0.11194029850746268	0.050373134328358216	0.022388059701492536	0.005597014925373134	0.04477611940298507	0.022388059701492536	0.005597014925373134	0.022388059701492536	0.061567164179104475	0.033582089552238806	0.061567164179104475	0.11194029850746268	0.10634328358208957	0.050373134328358216	0.011194029850746268	0.04477611940298507	0.061567164179104475	0.039179104477611935	0.005597014925373134	0.005597014925373134	0.02798507462686568	0.016791044776119403	0.0	0.0	0.005597014925373134	0.016791044776119403
1	0.3484848484848485	0.21818181818181812	0.21212121212121213	0.2212121212121212	0.21818181818181812	0.14545454545454545	0.1393939393939394	0.12121212121212124	0.20606060606060608	0.060606060606060615	0.030303030303030307	0.12727272727272726	0.11515151515151514	0.12727272727272726	0.08484848484848485	0.08484848484848485	0.08484848484848485	0.09090909090909093	0.15757575757575756	0.13333333333333333	0.1	0.13636363636363635	0.06363636363636363	0.08181818181818183	0.07272727272727272	0.045454545454545456	0.01818181818181818	0.07272727272727272	0.03636363636363636	0.09090909090909093	0.054545454545454536	0.027272727272727268	0.03636363636363636	0.03636363636363636	0.054545454545454536	0.054545454545454536	0.13636363636363635	0.03636363636363636	0.08181818181818183	0.045454545454545456	0.06363636363636363	0.01818181818181818	0.0	0.01818181818181818	0.01818181818181818	0.0	0.01818181818181818	0.00909090909090909	0.03636363636363636
1	0.3329283110571081	0.1798298906439854	0.1713244228432564	0.3159173754556501	0.1798298906439854	0.094775212636695	0.12393681652490887	0.1919805589307412	0.1336573511543135	0.08019441069258809	0.01944106925880924	0.1166464155528554	0.12879708383961114	0.06561360874848117	0.05103280680437424	0.09234507897934388	0.14823815309842042	0.10935601458080196	0.1433778857837181	0.16767922235722965	0.10571081409477524	0.0692588092345079	0.0583232077764277	0.10571081409477524	0.061968408262454436	0.03280680437424058	0.0036452004860267314	0.04374240583232078	0.054678007290400975	0.03280680437424058	0.03645200486026731	0.04738760631834752	0.07654921020656136	0.03645200486026731	0.05103280680437424	0.12029161603888215	0.08383961117861483	0.014580801944106925	0.04374240583232078	0.0583232077764277	0.0583232077764277	0.04374240583232078	0.018226002430133656	0.03280680437424058	0.02551640340218712	0.0036452004860267314	0.0	0.0	0.03645200486026731
1	0.3399653979238754	0.2058823529411765	0.18079584775086505	0.2733564013840831	0.18858131487889274	0.11418685121107268	0.13494809688581316	0.1695501730103806	0.16262975778546712	0.07612456747404844	0.02249134948096886	0.13494809688581316	0.10726643598615918	0.10207612456747404	0.050173010380622836	0.09515570934256057	0.14878892733564014	0.10380622837370244	0.14705882352941174	0.11418685121107268	0.11418685121107268	0.05968858131487888	0.08564013840830449	0.09602076124567474	0.054498269896193774	0.04671280276816609	0.005190311418685121	0.06487889273356401	0.06228373702422145	0.054498269896193774	0.02854671280276817	0.054498269896193774	0.08304498269896192	0.03633217993079585	0.06228373702422145	0.06487889273356401	0.09342560553633218	0.03892733564013842	0.05190311418685122	0.057093425605536326	0.05968858131487888	0.023356401384083045	0.010380622837370242	0.03892733564013842	0.012975778546712802	0.0025951557093425604	0.005190311418685121	0.012975778546712802	0.03633217993079585
1	0.3227848101265823	0.21012658227848105	0.1848101265822785	0.28227848101265823	0.1848101265822785	0.11139240506329114	0.1291139240506329	0.1569620253164557	0.15443037974683546	0.09367088607594937	0.02531645569620253	0.13670886075949368	0.10886075949367087	0.09367088607594937	0.05569620253164557	0.10379746835443038	0.1341772151898734	0.11139240506329114	0.1518987341772152	0.12658227848101267	0.08734177215189873	0.0569620253164557	0.08734177215189873	0.08734177215189873	0.049367088607594936	0.05316455696202532	0.007594936708860759	0.0569620253164557	0.06455696202531645	0.03417721518987342	0.03417721518987342	0.0569620253164557	0.0569620253164557	0.0379746835443038	0.06835443037974684	0.06455696202531645	0.07974683544303797	0.0379746835443038	0.0569620253164557	0.0569620253164557	0.06455696202531645	0.045569620253164564	0.011392405063291141	0.0569620253164557	0.015189873417721518	0.0037974683544303796	0.007594936708860759	0.011392405063291141	0.030379746835443037
1	0.1867612293144208	0.3167848699763593	0.28368794326241137	0.2127659574468085	0.08983451536643026	0.08037825059101655	0.1276595744680851	0.07565011820330969	0.12293144208037825	0.15602836879432624	0.1607565011820331	0.1607565011820331	0.12293144208037825	0.231678486997636	0.12293144208037825	0.06619385342789598	0.03782505910165485	0.13238770685579196	0.13238770685579196	0.13238770685579196	0.0	0.0425531914893617	0.07092198581560284	0.02127659574468085	0.03546099290780142	0.03546099290780142	0.02127659574468085	0.02836879432624113	0.03546099290780142	0.0425531914893617	0.09219858156028367	0.014184397163120569	0.0425531914893617	0.06382978723404255	0.02127659574468085	0.02836879432624113	0.07092198581560284	0.02836879432624113	0.0425531914893617	0.0425531914893617	0.056737588652482275	0.04964539007092199	0.07801418439716312	0.07092198581560284	0.03546099290780142	0.1276595744680851	0.0425531914893617	0.02836879432624113	0.014184397163120569
1	0.19523809523809524	0.21428571428571427	0.26666666666666666	0.3238095238095238	0.06666666666666668	0.047619047619047616	0.1238095238095238	0.14285714285714285	0.10476190476190476	0.08571428571428573	0.047619047619047616	0.17142857142857146	0.14285714285714285	0.14285714285714285	0.13333333333333333	0.14285714285714285	0.06666666666666668	0.13333333333333333	0.2571428571428571	0.14285714285714285	0.014285714285714284	0.014285714285714284	0.042857142857142864	0.042857142857142864	0.014285714285714284	0.028571428571428567	0.014285714285714284	0.014285714285714284	0.042857142857142864	0.057142857142857134	0.042857142857142864	0.042857142857142864	0.0	0.08571428571428573	0.057142857142857134	0.07142857142857142	0.014285714285714284	0.014285714285714284	0.042857142857142864	0.08571428571428573	0.042857142857142864	0.028571428571428567	0.028571428571428567	0.057142857142857134	0.057142857142857134	0.18571428571428567	0.0	0.014285714285714284	0.042857142857142864
1	0.3317941952506596	0.20448548812664907	0.17480211081794195	0.28891820580474936	0.17546174142480211	0.1279683377308707	0.11609498680738785	0.17810026385224276	0.17546174142480211	0.07915567282321903	0.017150395778364115	0.12928759894459102	0.1108179419525066	0.0712401055408971	0.05936675461741425	0.09366754617414247	0.1358839050131926	0.12269129287598945	0.1424802110817942	0.13324538258575194	0.09300791556728233	0.07915567282321903	0.0633245382585752	0.08905013192612138	0.07717678100263853	0.04353562005277045	0.009894459102902377	0.06134564643799473	0.055408970976253295	0.03759894459102903	0.0316622691292876	0.04551451187335093	0.0712401055408971	0.04353562005277045	0.07915567282321903	0.06926121372031663	0.0949868073878628	0.04947229551451187	0.0395778364116095	0.07915567282321903	0.06926121372031663	0.025725593667546173	0.0079155672823219	0.03562005277044855	0.009894459102902377	0.0	0.009894459102902377	0.005936675461741424	0.0474934036939314
1	0.2767123287671233	0.16712328767123288	0.22054794520547946	0.3356164383561644	0.13972602739726028	0.07397260273972603	0.12054794520547946	0.1643835616438356	0.11506849315068493	0.04931506849315069	0.030136986301369864	0.13150684931506848	0.13150684931506848	0.0904109589041096	0.1095890410958904	0.10136986301369864	0.11232876712328768	0.11232876712328768	0.1726027397260274	0.1972602739726028	0.07397260273972603	0.0410958904109589	0.05342465753424658	0.0821917808219178	0.04931506849315069	0.02054794520547945	0.0	0.03287671232876712	0.036986301369863014	0.036986301369863014	0.06164383561643835	0.036986301369863014	0.028767123287671236	0.03287671232876712	0.07397260273972603	0.10684931506849316	0.06986301369863014	0.02054794520547945	0.0452054794520548	0.036986301369863014	0.028767123287671236	0.012328767123287673	0.00821917808219178	0.036986301369863014	0.012328767123287673	0.06164383561643835	0.012328767123287673	0.012328767123287673	0.03287671232876712
1	0.2747603833865815	0.14376996805111822	0.2268370607028754	0.3546325878594249	0.1022364217252396	0.09584664536741214	0.14057507987220447	0.1853035143769968	0.10862619808306707	0.025559105431309903	0.038338658146964855	0.11501597444089455	0.14696485623003194	0.08945686900958466	0.07667731629392971	0.14057507987220447	0.16613418530351434	0.07667731629392971	0.19808306709265167	0.2044728434504792	0.08626198083067092	0.019169329073482427	0.04792332268370607	0.08626198083067092	0.04792332268370607	0.009584664536741214	0.019169329073482427	0.057507987220447275	0.07667731629392971	0.04792332268370607	0.028753993610223638	0.04792332268370607	0.10543130990415336	0.04792332268370607	0.07667731629392971	0.10543130990415336	0.028753993610223638	0.057507987220447275	0.04792332268370607	0.019169329073482427	0.019169329073482427	0.0	0.009584664536741214	0.009584664536741214	0.009584664536741214	0.019169329073482427	0.009584664536741214	0.019169329073482427	0.009584664536741214
1	0.25153374233128833	0.12269938650306747	0.1840490797546012	0.44171779141104295	0.08588957055214724	0.08588957055214724	0.08588957055214724	0.2331288343558282	0.0736196319018405	0.012269938650306749	0.024539877300613498	0.13496932515337426	0.11042944785276074	0.0736196319018405	0.08588957055214724	0.15950920245398773	0.22085889570552147	0.0736196319018405	0.2331288343558282	0.2822085889570552	0.018404907975460124	0.0	0.03680981595092025	0.0920245398773006	0.018404907975460124	0.018404907975460124	0.0	0.0736196319018405	0.05521472392638037	0.018404907975460124	0.018404907975460124	0.03680981595092025	0.0920245398773006	0.03680981595092025	0.05521472392638037	0.1656441717791411	0.018404907975460124	0.03680981595092025	0.0	0.03680981595092025	0.0	0.0	0.018404907975460124	0.0	0.0	0.0	0.0	0.03680981595092025	0.0
1	0.34252146407591505	0.20153637596023494	0.1744238590149119	0.2815183009489381	0.18707636692272933	0.11658382286488927	0.13375508359692725	0.18165386353366472	0.17171260732037955	0.08585630366018979	0.021690013556258474	0.11477632173520108	0.1174875734297334	0.07953004970628108	0.053321283325802084	0.0912788070492544	0.14279258924536828	0.11206507004066878	0.13285133303208316	0.12833258020786262	0.0948938093086308	0.08269317668323542	0.06642566651604158	0.0894713059195662	0.07049254405784004	0.056936285585178485	0.005422503389064619	0.039313149570718485	0.06507004066877542	0.04609127880704925	0.036601897876186174	0.05286940804338003	0.08811568007230004	0.047446904654315405	0.056936285585178485	0.07049254405784004	0.0921825576140985	0.036601897876186174	0.06642566651604158	0.06235878897424312	0.06913691821057387	0.024401265250790786	0.008133755083596926	0.0447356529597831	0.006778129236330773	0.010845006778129235	0.006778129236330773	0.008133755083596926	0.04338002711251695
1	0.3651452282157676	0.2157676348547718	0.15352697095435686	0.2655601659751037	0.2157676348547718	0.1078838174273859	0.14937759336099585	0.1908713692946058	0.2074688796680498	0.0995850622406639	0.008298755186721992	0.12448132780082988	0.12448132780082988	0.0912863070539419	0.024896265560165973	0.05809128630705394	0.11618257261410787	0.14107883817427386	0.11618257261410787	0.12448132780082988	0.0995850622406639	0.0995850622406639	0.04979253112033195	0.12448132780082988	0.08713692946058091	0.03734439834024896	0.0	0.024896265560165973	0.11203319502074688	0.03734439834024896	0.012448132780082987	0.03734439834024896	0.06224066390041494	0.04979253112033195	0.07468879668049792	0.0995850622406639	0.11203319502074688	0.012448132780082987	0.07468879668049792	0.11203319502074688	0.06224066390041494	0.08713692946058091	0.0	0.06224066390041494	0.012448132780082987	0.0	0.0	0.0	0.03734439834024896
1	0.2222222222222222	0.25925925925925924	0.19907407407407407	0.3194444444444444	0.0925925925925926	0.1388888888888889	0.06481481481481481	0.12962962962962962	0.12037037037037035	0.1388888888888889	0.037037037037037035	0.21296296296296294	0.1388888888888889	0.07407407407407407	0.05555555555555555	0.12962962962962962	0.07407407407407407	0.1574074074074074	0.2407407407407408	0.10185185185185183	0.027777777777777776	0.05555555555555555	0.013888888888888888	0.05555555555555555	0.013888888888888888	0.06944444444444445	0.013888888888888888	0.1111111111111111	0.041666666666666664	0.0	0.027777777777777776	0.027777777777777776	0.013888888888888888	0.05555555555555555	0.09722222222222222	0.027777777777777776	0.027777777777777776	0.05555555555555555	0.027777777777777776	0.06944444444444445	0.041666666666666664	0.125	0.013888888888888888	0.125	0.027777777777777776	0.013888888888888888	0.0	0.013888888888888888	0.05555555555555555
1	0.24822695035460995	0.2411347517730497	0.2269503546099291	0.28368794326241137	0.0851063829787234	0.11347517730496455	0.09929078014184398	0.19858156028368795	0.18439716312056734	0.0851063829787234	0.0425531914893617	0.1702127659574468	0.1702127659574468	0.11347517730496455	0.1702127659574468	0.07092198581560284	0.056737588652482275	0.1702127659574468	0.2127659574468085	0.09929078014184398	0.0	0.06382978723404255	0.02127659574468085	0.0425531914893617	0.06382978723404255	0.0425531914893617	0.02127659574468085	0.0425531914893617	0.02127659574468085	0.0	0.0851063829787234	0.0425531914893617	0.02127659574468085	0.06382978723404255	0.14893617021276595	0.06382978723404255	0.0425531914893617	0.02127659574468085	0.10638297872340426	0.10638297872340426	0.06382978723404255	0.0	0.02127659574468085	0.0425531914893617	0.0	0.0	0.0425531914893617	0.02127659574468085	0.0425531914893617
1	0.26666666666666666	0.3055555555555556	0.2777777777777778	0.15	0.08888888888888889	0.14444444444444446	0.16666666666666666	0.12222222222222222	0.2333333333333333	0.13333333333333333	0.13333333333333333	0.05555555555555555	0.15555555555555556	0.16666666666666666	0.17777777777777778	0.1111111111111111	0.04444444444444445	0.1111111111111111	0.13333333333333333	0.011111111111111113	0.016666666666666666	0.06666666666666668	0.016666666666666666	0.05	0.13333333333333333	0.08333333333333333	0.0	0.0	0.15	0.08333333333333333	0.05	0.03333333333333333	0.016666666666666666	0.08333333333333333	0.08333333333333333	0.0	0.08333333333333333	0.08333333333333333	0.1	0.06666666666666668	0.06666666666666668	0.08333333333333333	0.08333333333333333	0.05	0.03333333333333333	0.05	0.08333333333333333	0.016666666666666666	0.0
[truncated: 7,553 more rows]
[truncated: 494 more columns]
